# Supplementary material for: Metagenomics and metatranscriptomics of prokaryotic and fungal microbiomes in produced water associated with petroleum degradation and pipeline corrosion from an oil terminal in Brazil
Source: World J Microbiol Biotechnol. 2026 Jun 17;42(7):357. doi: 10.1007/s11274-026-05012-x (PMC13275535; doi:10.1007/s11274-026-05012-x)
Supplement: Supplementary file 4 — Supplementary Material 4 [file 11274_2026_5012_MOESM4_ESM.xlsx]

## Sheet: Archaea_Phylum
Phylum	Sample
	Archaea_DNA (p1)	Archaea_DNA (p2)	Archaea_RNA (p1)	Archaea_RNA (p2)
aCandidatus Aenigmarchaeota	0.0439869	0.0149929	0.066993	0.0607943
aCandidatus Altiarchaeota	0.00139931	0.00172066	0.00119882	0.00183896
aCandidatus Bathyarchaeota	0.00583351	0.00491926	0.0026309	0.00345484
aCandidatus Brockarchaeota	1.06184e-05	7.88238e-06	0	0
aCandidatus Diapherotrites	0.00115542	0.00093242	0.000922171	0.000434116
aCandidatus Heimdallarchaeota	0.000627152	0.000483124	0.000325472	0.000168823
aCandidatus Helarchaeota	5.40877e-05	5.15639e-05	0.357075	0.26882
aCandidatus Huberarchaea	1.32731e-06	0	0	0
aCandidatus Hydrothermarchaeota	0.00210411	0.00102011	0.00110118	0.000578821
aCandidatus Korarchaeota	6.53698e-05	8.99905e-05	8.67926e-05	1.20588e-05
aCandidatus Lokiarchaeota	0.000355718	0.000366202	0.00017901	7.23527e-05
aCandidatus Marsarchaeota	9.95479e-06	9.19611e-06	0	0
aCandidatus Micrarchaeota	0.00408412	0.00353722	0.00165991	0.00121794
aCandidatus Nanohaloarchaeota	7.59882e-05	5.91179e-05	0	0
aCandidatus Odinarchaeota	7.96383e-06	7.55395e-06	0	0
aCandidatus Parvarchaeota	5.97287e-06	1.34657e-05	0	0
aCandidatus Thermoplasmatota	0.00942387	0.00773886	0.00665048	0.00921894
aCandidatus Thorarchaeota	0.000337136	0.000339599	0.000200708	4.82351e-05
aCandidatus Verstraetearchaeota	4.91103e-05	3.15295e-05	1.08491e-05	1.20588e-05
aCandidatus Woesearchaeota	0.00914812	0.00773327	0.00648232	0.00312925
aCrenarchaeota	0.00931304	0.0103982	0.00311368	0.00435925
aEuryarchaeota	20.215	21.4482	32.8628	31.5589
aNanoarchaeota	0.00353627	0.0259895	0.0100517	0.0103283
aThaumarchaeota	0.00225609	0.00142802	0.000189859	0.000229117
Unclassified (Archaea and Bacteria)	10.4114	5.36568	9.36825	6.09635

## Sheet: Bacteria_Phylum
Phylum	Sample
	Bacteria_DNA (p1)	Bacteria_DNA (p2)	Bacteria_RNA (p1)	Bacteria_RNA (p2)
bAbditibacteriota	2.98644e-06	3.28433e-06	0	0
bAcidobacteria	0.0285878	0.0224615	0.00605378	0.00575807
bActinobacteria	0.227065	0.33481	0.225943	0.207526
bAquificae	0.000485794	0.000489364	0.000699765	0.000753674
bArmatimonadetes	0.117805	0.119826	0.0101981	0.00913453
bAtribacterota	0.165377	0.146086	0.138901	0.0720452
bBacteroidetes	1.85163	1.34184	1.8148	2.48232
bBalneolaeota	0.000391887	0.000367188	0.000108491	0.00019897
bCaldiserica	0.0339873	0.0273272	0.0174833	0.015598
bCalditrichaeota	0.0012324	0.000912386	0.000358019	0.000355734
bCandidatus Abawacabacteria	8.62748e-06	1.31373e-05	0	0
bCandidatus Absconditabacteria	0.000257497	0.000370472	0	0
bCandidatus Abyssubacteria	1.26094e-05	1.28089e-05	0	1.20588e-05
bCandidatus Aerophobetes	0.000156622	0.000164873	5.42454e-05	1.20588e-05
bCandidatus Amesbacteria	3.11917e-05	2.62746e-05	5.42454e-06	1.20588e-05
bCandidatus Aminicenantes	0.00531851	0.00440494	0.00102524	0.000663233
bCandidatus Andersenbacteria	2.65461e-06	1.9706e-06	0	0
bCandidatus Auribacterota	0.00291675	0.00217981	0	0
bCandidatus Azambacteria	3.15235e-05	1.77354e-05	1.08491e-05	2.41176e-05
bCandidatus Beckwithbacteria	3.98192e-05	3.74413e-05	0	0
bCandidatus Berkelbacteria	0.000654361	0.000555379	4.33963e-05	6.02939e-05
bCandidatus Binatota	3.31826e-07	1.64216e-06	0	0
bCandidatus Bipolaricaulota	0.00119325	0.00109401	0.000379717	0.000253234
bCandidatus Blackburnbacteria	4.38011e-05	2.72599e-05	1.08491e-05	0
bCandidatus Brennerbacteria	1.95778e-05	1.80638e-05	0	0
bCandidatus Buchananbacteria	0.000193787	0.000208883	3.25472e-05	3.61763e-05
bCandidatus Calescamantes	0.000111825	7.19267e-05	6.50944e-05	2.41176e-05
bCandidatus Campbellbacteria	1.55958e-05	1.18236e-05	0	0
bCandidatus Cerribacteria	3.65009e-06	1.31373e-06	0	0
bCandidatus Chisholmbacteria	4.64557e-06	7.88238e-06	0	0
bCandidatus Cloacimonetes	12.069	9.81727	13.6016	15.2404
bCandidatus Coatesbacteria	6.73607e-05	6.43728e-05	0	1.20588e-05
bCandidatus Collierbacteria	0.000143349	9.88582e-05	1.62736e-05	1.20588e-05
bCandidatus Colwellbacteria	1.99096e-05	2.16765e-05	6.50944e-05	4.82351e-05
bCandidatus Cryosericota	0.000117798	0.000508414	0	0.000114558
bCandidatus Curtissbacteria	2.32278e-05	2.00344e-05	0	0
bCandidatus Dadabacteria	3.31826e-06	3.61276e-06	0	2.41176e-05
bCandidatus Daviesbacteria	0.000122776	8.96621e-05	0	0
bCandidatus Delongbacteria	0.000732009	0.000734704	0.000352595	0.000633086
bCandidatus Desantisbacteria	3.94873e-05	3.74413e-05	0	0
bCandidatus Dormibacteraeota	9.95479e-07	6.56865e-07	0	0
bCandidatus Doudnabacteria	6.63653e-06	7.55395e-06	0	0
bCandidatus Edwardsbacteria	4.08146e-05	3.48138e-05	0	0
bCandidatus Eisenbacteria	0.00296653	0.00340223	0	4.82351e-05
bCandidatus Eremiobacteraeota	0.00165482	0.00139025	0.00075401	0.000265293
bCandidatus Falkowbacteria	0.00124933	0.00127071	0.00248444	0.00285793
bCandidatus Fermentibacteria	0.0085651	0.0116488	0.00271769	0.00192338
bCandidatus Firestonebacteria	3.31826e-05	2.2005e-05	0	0
bCandidatus Fischerbacteria	3.65009e-06	6.56865e-07	0	0
bCandidatus Fraserbacteria	6.63653e-07	6.56865e-07	0	0
bCandidatus Giovannonibacteria	4.24738e-05	3.57991e-05	2.16981e-05	1.80882e-05
bCandidatus Glassbacteria	1.19457e-05	7.55395e-06	1.08491e-05	0
bCandidatus Gottesmanbacteria	0.000480153	0.000445683	5.96699e-05	7.23527e-05
bCandidatus Gracilibacteria	0.0014451	0.00375628	9.22171e-05	0.000108529
bCandidatus Handelsmanbacteria	2.95325e-05	2.03628e-05	0	0
bCandidatus Harrisonbacteria	3.11917e-05	1.93775e-05	0	0
bCandidatus Hydrogenedentes	0.00401443	0.00554525	0.000591274	0.000868232
bCandidatus Hydrothermae	5.93969e-05	3.71129e-05	2.16981e-05	1.20588e-05
bCandidatus Jacksonbacteria	8.19611e-05	7.25836e-05	1.08491e-05	6.02939e-06
bCandidatus Jorgensenbacteria	0.000147663	0.000136299	1.08491e-05	0
bCandidatus Kaiserbacteria	0.000187482	0.000209212	4.33963e-05	0.000114558
bCandidatus Kapabacteria	4.0151e-05	2.06912e-05	0.000282076	0.000120588
bCandidatus Kerfeldbacteria	9.3575e-05	9.13042e-05	0	1.20588e-05
bCandidatus Komeilibacteria	0.000770169	0.000620081	0.000309199	0.000229117
bCandidatus Krumholzibacteriota	0.000220996	0.000353393	0	1.20588e-05
bCandidatus Kryptonia	5.24286e-05	6.24022e-05	0	0
bCandidatus Kuenenbacteria	0.000285702	0.000310369	5.42454e-05	4.82351e-05
bCandidatus Latescibacteria	0.00546817	0.00349813	0.00475189	0.0025444
bCandidatus Levybacteria	5.3424e-05	5.25492e-05	1.08491e-05	0
bCandidatus Lindowbacteria	9.62296e-06	7.22552e-06	1.08491e-05	0
bCandidatus Liptonbacteria	0.000256502	0.000149108	0.000390567	0.000132647
bCandidatus Lloydbacteria	3.31826e-06	3.28433e-06	0	0
bCandidatus Magasanikbacteria	0.000799038	0.000628291	9.76416e-05	7.23527e-05
bCandidatus Margulisbacteria	9.52342e-05	9.59023e-05	2.16981e-05	0
bCandidatus Marinimicrobia	1.66029	1.10199	0.872851	0.732348
bCandidatus Mcinerneyibacteriota	0.00386544	0.00446176	0.000509906	0.000663233
bCandidatus Melainabacteria	0.000569414	0.000425649	0.000471935	0.000229117
bCandidatus Microgenomates	0.005211	0.0039944	0.000504482	0.000367793
bCandidatus Moranbacteria	0.00245054	0.00227998	0.00231085	0.00261676
bCandidatus Muirbacteria	0.0326311	0.0179413	0.00981841	0.00411807
bCandidatus Nealsonbacteria	0.00602862	0.00584117	0.00240307	0.00228514
bCandidatus Niyogibacteria	1.39367e-05	1.64216e-05	2.16981e-05	0
bCandidatus Nomurabacteria	0.00574955	0.00469954	0.00101981	0.00165808
bCandidatus Omnitrophica	0.808229	0.423479	0.232604	0.148715
bCandidatus Pacebacteria	0.0252974	0.0190603	0.00246274	0.00183293
bCandidatus Parcubacteria	0.0128112	0.0142596	0.00710072	0.00631277
bCandidatus Peregrinibacteria	0.00233208	0.00222316	0.000374293	0.000856173
bCandidatus Poribacteria	0.00131503	0.00107594	0.000482784	0.000289411
bCandidatus Portnoybacteria	0.000278402	0.00024304	5.42454e-06	6.63233e-05
bCandidatus Raymondbacteria	2.65461e-06	6.56865e-07	0	0
bCandidatus Riflebacteria	0.0113797	0.00778713	0.00218609	0.00059088
bCandidatus Roizmanbacteria	0.000294662	0.000244025	4.33963e-05	4.22057e-05
bCandidatus Rokubacteria	0.000114148	8.67062e-05	1.08491e-05	3.61763e-05
bCandidatus Ryanbacteria	1.99096e-06	4.59806e-06	0	0
bCandidatus Saccharibacteria	0.00470297	0.00502962	0.000575001	0.000307499
bCandidatus Schekmanbacteria	2.58825e-05	0.000146809	2.16981e-05	1.80882e-05
bCandidatus Shapirobacteria	0.000733668	0.000549796	4.88208e-05	1.20588e-05
bCandidatus Spechtbacteria	9.65615e-05	6.86424e-05	1.08491e-05	0
bCandidatus Staskawiczbacteria	2.42233e-05	3.21864e-05	1.08491e-05	0
bCandidatus Sumerlaeota	0.133764	0.117718	0.0319125	0.0204155
bCandidatus Sungbacteria	9.29114e-06	1.90491e-05	0	0
bCandidatus Tagabacteria	1.32731e-06	1.64216e-06	0	0
bCandidatus Taylorbacteria	0.000256502	0.000191805	2.71227e-05	0
bCandidatus Tectomicrobia	0.00117433	0.000401345	0.000320048	0.000253234
bCandidatus Terrybacteria	1.06184e-05	1.01814e-05	0	1.20588e-05
bCandidatus Uhrbacteria	0.00101141	0.00067263	0.000141038	0.000114558
bCandidatus Veblenbacteria	0	0	1.08491e-05	6.02939e-06
bCandidatus Vogelbacteria	5.07694e-05	5.81326e-05	1.08491e-05	0
bCandidatus Wallbacteria	0.000122776	5.22208e-05	0	0
bCandidatus Wildermuthbacteria	6.63653e-06	1.08383e-05	0	1.80882e-05
bCandidatus Wirthbacteria	1.32731e-06	2.95589e-06	0	0
bCandidatus Woesebacteria	0.0140548	0.0100451	0.000612972	0.000651174
bCandidatus Wolfebacteria	0.000249533	0.000245668	7.0519e-05	7.23527e-05
bCandidatus Woykebacteria	9.95479e-07	0	0	0
bCandidatus Yanofskybacteria	0.000102203	7.42257e-05	0	1.20588e-05
bCandidatus Yonathbacteria	2.4887e-05	1.34657e-05	7.59435e-05	1.20588e-05
bCandidatus Zambryskibacteria	5.11013e-05	3.84266e-05	0	1.20588e-05
bChlamydiae	0.00194019	0.00128483	0.000591274	0.000735586
bChlorobi	0.0100606	0.00917772	0.022783	0.0175817
bChloroflexi	2.85888	2.66881	1.34121	1.20954
bChrysiogenetes	7.20063e-05	5.58335e-05	1.08491e-05	1.20588e-05
bCoprothermobacterota	4.11465e-05	4.72943e-05	8.67926e-05	1.20588e-05
bCyanobacteria	0.00935883	0.00763014	0.00561982	0.00615601
bDeferribacteres	0.00704666	0.00643399	0.00208302	0.00208014
bDeinococcus-Thermus	0.00158381	0.0010431	0.00075401	0.000608968
bDictyoglomi	6.63653e-07	2.62746e-06	0	0
bElusimicrobia	0.00122842	0.00115871	0.000417689	0.000349705
bFibrobacteres	0.000523954	0.000507757	0.00157312	0.00104911
bFirmicutes	9.3607	12.3057	13.5603	14.5541
bFusobacteria	0.000960305	0.00111109	0.000314623	0.00029544
bGemmatimonadetes	0.00197603	0.00254929	0.000206132	0.000162794
bIgnavibacteriae	0.0263825	0.0216099	0.00678067	0.00698806
bKiritimatiellaeota	0.00508856	0.00413792	0.000488208	0.000422057
bLentisphaerae	0.052115	0.0447722	0.0037375	0.00217661
bMyxococcota	1.65913e-05	1.4451e-05	0	0
bNitrospinae	0.000706458	0.000493634	0.000575001	0.00039191
bNitrospirae	0.0125158	0.0100405	0.00455661	0.0058666
bPlanctomycetes	0.155525	0.144424	0.0284191	0.0191493
bProteobacteria	37.3626	38.3391	26.6446	24.2052
bRhodothermaeota	3.98192e-06	6.89708e-06	0	0
bSpirochaetes	0.510905	0.357987	0.683904	0.640972
bSynergistetes	0.831643	0.80578	0.815671	0.832713
bTenericutes	0.0210156	0.0178904	0.00558727	0.00532998
bThermodesulfobacteria	4.61239e-05	4.00688e-05	0	9.04408e-05
bThermotogae	0.754759	0.732772	1.17535	1.49296
bVerrucomicrobia	0.0197198	0.0154399	0.00710072	0.00472101
Unclassified (Archaea and Bacteria)	10.4114	5.36568	9.36825	6.09635
Sampling points: tank valve connected at 1.00 m height (p1) and 2.75 m height (p2).

## Sheet: Fungi_Phylum
Phylum	Sample
	Fungi_DNA (p1)	Fungi_DNA (p2)	Fungi_RNA (p1)	Fungi_RNA (p2)
fAscomycota	32.9	25.7056	92.7361	93.9597
fBasidiomycota	18.3868	14.3608	0	0.671141
fBlastocladiomycota	0.0530645	0.221361	0	0
fChytridiomycota	0.424516	0.304372	0	0
fCryptomycota	0.0530645	0.166021	0	0
fMucoromycota	47.9703	59.1035	4.35835	2.68456
fZoopagomycota	0.212258	0.138351	2.90557	2.68456
Sampling points: tank valve connected at 1.00 m height (p1) and 2.75 m height (p2).

## Sheet: Archaea_Genus
Genus	Sample
	Archaea_DNA (p1)	Archaea_DNA (p2)	Archaea_RNA (p1)	Archaea_RNA (p2)
aArchaeoglobus	6.96835e-06	1.31373e-06	6.50944e-05	4.22057e-05
aCandidatus Argoarchaeum	4.38011e-05	4.23678e-05	0.0728732	0.0478553
aCandidatus Methanodesulfokores	4.64557e-06	1.9706e-06	0	0
aCandidatus Methanofastidiosum	0.000868721	0.000758679	0.000206132	0.000204999
aCandidatus Methanoliparum	2.35597e-05	9.19611e-06	1.08491e-05	0
aCandidatus Methanolliviera	0.00016525	1.41226e-05	0	0
aCandidatus Methanomethylophilus	2.65461e-06	4.92649e-06	0	0
aCandidatus Methanoperedens	3.31826e-06	7.88238e-06	0	1.20588e-05
aCandidatus Methanosuratincola	6.3047e-06	3.61276e-06	0	1.20588e-05
aCandidatus Prometheoarchaeum	9.95479e-07	0	0	0
aCuniculiplasma	9.95479e-07	6.56865e-07	0	0
aHaloarcula	6.63653e-07	0	0	0
aHalolamina	0	0	3.25472e-05	0
aHalorubrum	9.95479e-07	6.56865e-07	0	0
aIgnisphaera	0.000862748	0.00101354	0.000667218	0.00104308
aMethanobacterium	0.0310397	0.0574373	0.00200165	0.00661424
aMethanobrevibacter	0.000169563	0.000199687	3.25472e-05	1.20588e-05
aMethanocalculus	2.88425	2.93621	4.95081	4.73048
aMethanocaldococcus	3.31826e-06	4.59806e-06	0	0
aMethanocella	3.65009e-06	7.55395e-06	0	0
aMethanococcoides	0.00166643	0.00166384	0.000271227	0.000428087
aMethanococcus	0.334357	0.459232	0.388717	0.39504
aMethanocorpusculum	0.0022531	0.0018829	0.000650944	0.000934555
aMethanoculleus	0.04177	0.0494981	0.0361545	0.0734802
aMethanofollis	0.131341	0.232085	0.0716093	0.156288
aMethanogenium	0.105598	0.15235	0.0750213	0.0677945
aMethanohalobium	4.31374e-06	2.95589e-06	1.08491e-05	0
aMethanohalophilus	0.0225194	0.015659	0.270185	0.3688
aMethanolacinia	0.0604236	0.0632679	0.0138868	0.0212415
aMethanolinea	0.0248584	0.0249018	0.0166642	0.039806
aMethanolobus	0.0842401	0.0675642	0.0298187	0.0319919
aMethanomassiliicoccus	1.99096e-06	6.56865e-07	0	1.20588e-05
aMethanomethylovorans	0.000594633	0.000469987	0.000791982	0.000536616
aMethanomicrobium	0.00947231	0.00946411	0.00275566	0.00339455
aMethanoplanus	2.69894	2.39785	1.40947	1.73087
aMethanoregula	0.00163126	0.00163756	0.00135071	0.00105514
aMethanosalsum	9.78888e-05	9.68876e-05	0.000162736	3.61763e-05
aMethanosarcina	0.04675	0.0441213	0.299174	0.191638
aMethanosphaerula	6.3047e-06	1.01814e-05	1.08491e-05	2.41176e-05
aMethanospirillum	0.000735659	0.000718282	0.000564152	0.00252028
aMethanothermobacter	0.00255838	0.0034377	0.000764859	0.00120588
aMethanothermococcus	0.000273425	0.00042105	1.08491e-05	3.61763e-05
aMethanothrix	5.90396	7.60135	5.38953	6.31442
aMethanotorris	3.31826e-06	2.95589e-06	0	0
aMethermicoccus	0.00103032	0.000651939	5.96699e-05	6.63233e-05
aNatrinema	6.63653e-07	6.56865e-07	0	0
aNitrosarchaeum	1.26094e-05	1.74069e-05	0	0
aNitrososphaera	0.000145672	5.25492e-05	0	0
aPalaeococcus	0	3.94119e-06	0	0
aPyrococcus	0	2.62746e-06	0	0
aPyrodictium	0.000166245	0.00025979	0	1.20588e-05
aStaphylothermus	1.22776e-05	1.11667e-05	0	0
aThermococcus	0.000243561	0.000249937	0.000314623	0.000150735
aThermofilum	2.65461e-06	9.85298e-07	0	0
Unclassified (Archaea and Bacteria)	68.3554	66.8426	64.095	61.6814
Sampling points: tank valve connected at 1.00 m height (p1) and 2.75 m height (p2).

## Sheet: Bacteria_Genus
Genus	Sample
	Bacteria_DNA (p1)	Bacteria_DNA (p2)	Bacteria_RNA (p1)	Bacteria_RNA (p2)
b[Flavobacterium]	2.19005e-05	2.29903e-05	2.16981e-05	1.20588e-05
b[Leptolyngbya]	0	0	0.000564152	0.00118176
b[Streptomyces]	0	6.56865e-07	0	0
bAbyssisolibacter	4.64557e-06	5.91179e-06	5.42454e-05	2.41176e-05
bAcanthopleuribacter	4.31374e-06	6.56865e-07	0	0
bAcetanaerobacterium	6.63653e-07	4.26962e-06	0	0
bAcetivibrio	0.000731677	0.000586909	0.000368868	0.000162794
bAcetoanaerobium	0.000121117	0.000128417	4.33963e-05	8.44115e-05
bAcetobacter	1.82504e-05	1.4451e-05	0	0
bAcetobacterium	0.118788	0.141659	0.0505675	0.0532877
bAcetohalobium	7.30018e-06	1.67501e-05	1.08491e-05	0
bAcetomicrobium	0.00330167	0.00294341	0.00396534	0.00397337
bAcholeplasma	2.55506e-05	1.18236e-05	0	0
bAchromobacter	8.69385e-05	4.26962e-05	0.00264717	0.00447381
bAcidaminobacter	0.00024522	0.00035208	0.000265802	0.000223087
bAcidaminococcus	6.63653e-07	0	0	0
bAcididesulfobacillus	3.31826e-07	0	0	0
bAcidiphilium	4.64557e-06	5.91179e-06	0	0
bAcidithiobacillus	3.65009e-05	2.10197e-05	3.25472e-05	2.41176e-05
bAcidovorax	7.30018e-06	1.31373e-06	1.08491e-05	0
bAcinetobacter	0.00061222	0.000574428	0.0682407	0.0535229
bActibacterium	3.31826e-07	0	0	0
bActinomadura	6.63653e-07	3.28433e-07	0	0
bActinomyces	0	0	2.16981e-05	4.82351e-05
bAcuticoccus	9.95479e-07	6.56865e-07	0	0
bAdhaeribacter	0	0	0	6.02939e-06
bAdlercreutzia	0	0	2.16981e-05	1.20588e-05
bAdonisia	5.30922e-06	3.28433e-07	0	0
bAeoliella	4.64557e-06	4.59806e-06	0	0
bAequorivita	7.99701e-05	5.51767e-05	0	0
bAerococcus	0.000338463	0.000564575	5.42454e-05	6.02939e-05
bAeromicrobium	7.86428e-05	9.82013e-05	2.16981e-05	3.61763e-05
bAeromonas	0.000300635	0.000341898	2.16981e-05	3.01469e-05
bAestuariibacter	1.99096e-06	0	0	0
bAfipia	2.02414e-05	2.92305e-05	0	0
bAgathobacter	2.19005e-05	6.04316e-05	0	0
bAggregatibacter	2.65461e-06	3.28433e-06	0	0
bAggregatilinea	1.99096e-06	7.22552e-06	0	0
bAgrobacterium	9.95479e-07	0	0	0
bAhrensia	6.63653e-07	6.56865e-07	0	0
bAkkermansia	7.96383e-06	4.92649e-06	3.25472e-05	1.20588e-05
bAlbimonas	1.32731e-06	0	0	0
bAlcaligenes	0	0	0.000135613	0.000162794
bAlcanivorax	1.26094e-05	1.34657e-05	0	0
bAlgibacter	2.65461e-06	6.56865e-07	0	0
bAlgoriphagus	4.0151e-05	3.6456e-05	0	0
bAliagarivorans	1.06184e-05	1.9706e-05	0	0
bAliarcobacter	0.00607209	0.0100487	0.00285873	0.00356337
bAlicyclobacillus	9.29114e-06	1.28089e-05	0	0
bAliidiomarina	1.85823e-05	1.57648e-05	0	0
bAliifodinibius	1.22776e-05	4.26962e-06	0	1.20588e-05
bAliiroseovarius	2.98644e-06	2.95589e-06	0	2.41176e-05
bAliivibrio	3.78282e-05	2.82452e-05	0	0
bAlistipes	4.54602e-05	0.000144182	1.08491e-05	2.41176e-05
bAlkalibacter	0.00288523	0.00334804	0.000130189	0.000211029
bAlkalibacterium	0.000740968	0.000825351	5.42454e-05	0.00019897
bAlkalibaculum	2.42233e-05	3.12011e-05	0	0
bAlkalicella	0.000351404	0.000436158	4.88208e-05	8.44115e-05
bAlkaliflexus	7.30018e-06	9.19611e-06	1.08491e-05	1.20588e-05
bAlkalihalobacillus	2.4887e-05	1.64216e-05	1.08491e-05	0
bAlkalihalophilus	1.22776e-05	7.88238e-06	0	0
bAlkalilimnicola	0	0	2.16981e-05	1.20588e-05
bAlkaliphilus	0.00303157	0.00472483	0.000808256	0.000753674
bAlkalispirochaeta	2.02414e-05	1.67501e-05	0	0
bAlkalitalea	8.95931e-06	1.37942e-05	0	0
bAllochromatium	1.65913e-06	3.61276e-06	0	1.20588e-05
bAllofustis	9.78888e-05	9.65592e-05	7.59435e-05	3.01469e-05
bAllosaccharopolyspora	1.65913e-06	0	0	0
bAlteribacillus	2.65461e-06	1.2152e-05	0	0
bAltericroceibacterium	3.31826e-07	6.56865e-07	0	0
bAlteromonas	2.05732e-05	3.28433e-05	0	0
bAltibacter	3.31826e-06	9.85298e-07	0	0
bAmantichitinum	4.24738e-05	0.000111339	0	0
bAmeyamaea	4.64557e-06	4.59806e-06	0	0
bAminicella	1.32731e-06	0	0	0
bAminiphilus	0.000851798	0.000772145	0.000130189	0.000223087
bAminipila	6.63653e-06	7.22552e-06	0	0
bAminivibrio	0.000378282	0.000276869	0.000206132	0.00019294
bAminobacterium	0.000238251	0.000271614	0.00224576	0.00228514
bAminomonas	9.95479e-07	3.61276e-06	2.16981e-05	1.20588e-05
bAmmonifex	0	6.56865e-07	0	1.20588e-05
bAmmoniphilus	0	0	2.71227e-05	3.61763e-05
bAmphibacillus	6.3047e-06	9.19611e-06	1.08491e-05	0
bAmphritea	4.14783e-05	2.03628e-05	0	0
bAmycolatopsis	3.31826e-07	1.31373e-06	0	0
bAmylolactobacillus	0	0	2.16981e-05	2.41176e-05
bAnaerobacillus	3.31826e-05	2.59462e-05	0	0
bAnaerobacterium	1.55958e-05	6.10884e-05	1.08491e-05	4.82351e-05
bAnaerobium	3.31826e-06	6.56865e-07	0	0
bAnaerobranca	7.63201e-06	2.46324e-05	3.25472e-05	0
bAnaerobutyricum	6.63653e-07	1.9706e-06	0	0
bAnaerococcus	1.32731e-06	0	0	0
bAnaerocolumna	7.30018e-06	2.98874e-05	0	3.01469e-05
bAnaerofilum	3.31826e-06	2.62746e-06	0	0
bAnaerofustis	2.32278e-06	1.9706e-06	0	0
bAnaerohalosphaera	3.31826e-05	1.57648e-05	0	0
bAnaerolinea	0.0301312	0.0272592	0.0153406	0.0159116
bAnaeromicrobium	2.25642e-05	1.9706e-05	0	0
bAnaeromonas	1.42685e-05	2.89021e-05	0	0
bAnaeromusa	2.85371e-05	2.82452e-05	4.33963e-05	0
bAnaeromyxobacter	1.99096e-06	1.9706e-06	0	0
bAnaerophaga	0.00145672	0.00120863	0.00226203	0.00220676
bAnaerophilus	0	0	1.08491e-05	0
bAnaerosacchariphilus	7.63201e-05	0.000428604	2.16981e-05	6.63233e-05
bAnaerosalibacter	2.65461e-06	7.22552e-06	7.0519e-05	0.0001025
bAnaerosolibacter	1.65913e-06	9.85298e-07	3.25472e-05	2.41176e-05
bAnaerosphaera	9.62296e-06	5.91179e-06	0	0
bAnaerospora	5.97287e-06	3.94119e-06	0	0
bAnaerostipes	1.99096e-06	4.59806e-06	4.33963e-05	6.02939e-05
bAnaerotalea	0.00211075	0.00252499	0.000260378	0.000283381
bAnaerotignum	6.03924e-05	9.13042e-05	2.16981e-05	4.22057e-05
bAnaerotruncus	0.000181177	0.000281138	1.62736e-05	1.80882e-05
bAnaerovirgula	0.000155295	0.000193447	0.000298349	0.000150735
bAnaerovorax	4.84466e-05	5.91179e-05	5.96699e-05	7.83821e-05
bAncylomarina	8.62748e-06	3.94119e-06	0	0
bAndreesenia	0.000149654	0.000470644	2.16981e-05	1.20588e-05
bAndreprevotia	0	1.31373e-06	0	0
bAneurinibacillus	1.32731e-06	1.31373e-06	0	0
bAngelakisella	2.65461e-06	2.62746e-06	0	0
bAnoxybacillus	1.99096e-06	2.62746e-06	0	0
bAnoxybacter	4.97739e-06	8.21081e-06	0	0
bAntarcticimicrobium	6.63653e-07	6.56865e-07	0	0
bAphanizomenon	0	2.62746e-06	0	0
bAphanocapsa	9.95479e-07	9.85298e-07	0	0
bApibacter	1.55958e-05	9.85298e-06	0	0
bAquabacterium	6.63653e-07	0	0	0
bAquibacillus	3.65009e-06	3.28433e-06	0	0
bAquicella	1.32731e-06	0	0	0
bAquiluna	3.31826e-07	3.61276e-06	0	0
bAquimarina	2.65461e-06	3.28433e-06	0	0
bAquipluma	1.99096e-06	1.64216e-06	0	0
bAquirufa	0	9.85298e-07	0	0
bAquisalimonas	4.97739e-06	4.59806e-06	0	0
bAquisphaera	6.63653e-06	0	3.25472e-05	2.41176e-05
bAquitalea	2.65461e-06	3.28433e-07	0	0
bArchangium	1.59277e-05	1.47795e-05	0	0
bArcobacter	7.93065e-05	0.000204613	8.67926e-05	7.83821e-05
bArdenticatena	6.00606e-05	8.07944e-05	0	0
bArenibacter	2.32278e-06	0	0	0
bArenimonas	6.63653e-06	5.25492e-06	0	0
bArhodomonas	2.75416e-05	1.70785e-05	0	1.20588e-05
bAridibacter	1.99096e-06	1.31373e-06	0	0
bAromatoleum	1.32731e-06	1.31373e-06	0	0
bArthrobacter	1.99096e-06	3.94119e-06	1.08491e-05	0
bArthrospira	6.63653e-07	6.56865e-07	0	0
bAsaccharospora	3.65009e-05	4.17109e-05	5.42454e-05	2.41176e-05
bAthalassotoga	3.28508e-05	2.23334e-05	0	0
bAtribacter	1.85823e-05	1.74069e-05	3.25472e-05	3.61763e-05
bAureimonas	3.31826e-06	1.64216e-06	0	0
bAureisphaera	6.63653e-06	9.19611e-06	0	0
bAureispira	2.4887e-05	1.74069e-05	0	0
bAureitalea	3.31826e-07	0	0	0
bAzoarcus	4.81148e-05	8.7363e-05	0	0
bAzomonas	6.63653e-07	0	0	0
bAzonexus	3.65009e-06	1.9706e-06	0	0
bAzospira	8.62748e-06	1.08383e-05	0	0
bAzospirillum	0.000140031	0.000105755	0.00011934	0.000180882
bAzotobacter	0.000144344	0.000102143	0	0
bAzovibrio	1.69231e-05	2.4304e-05	1.08491e-05	0
bBacillus	0.00102236	0.0012845	0.00644435	0.0104791
bBacterioplanes	0	2.29903e-06	0.000195283	0.000217058
bBacteriovorax	0	1.9706e-06	0	0
bBacteroides	0.000403833	0.000356678	0.000103066	0.000114558
bBalneola	4.97739e-06	2.95589e-06	1.08491e-05	1.20588e-05
bBartonella	3.45099e-05	4.36815e-05	1.08491e-05	2.41176e-05
bBdellovibrio	1.99096e-06	2.62746e-06	0	0
bBeggiatoa	1.32731e-06	5.91179e-06	0	0
bBellilinea	2.98644e-06	2.95589e-06	0	3.01469e-05
bBhargavaea	0	1.64216e-06	0	0
bBifidobacterium	6.96835e-06	7.88238e-06	0.000141038	0.000120588
bBilophila	0.000570409	0.000668032	0.000211557	0.000211029
bBiomaibacter	3.31826e-07	0	0	0
bBlastopirellula	1.06184e-05	5.25492e-06	0	0
bBlattabacterium	1.02866e-05	7.55395e-06	0	0
bBlautia	1.39367e-05	1.90491e-05	0	0
bBordetella	2.25642e-05	1.77354e-05	0	0
bBoseongicola	2.65461e-06	0	0	0
bBrachyspira	2.98644e-06	5.58335e-06	0	0
bBradyrhizobium	0.000147663	0.000126118	0	6.02939e-06
bBremerella	1.32731e-06	3.28433e-06	0	0
bBreoghania	0	1.31373e-06	0	0
bBrevefilum	0.00975768	0.00891202	0.0105941	0.0068313
bBrevibacillus	0.000108839	0.000111667	0	6.02939e-06
bBrevundimonas	1.99096e-06	1.9706e-06	0	0
bBreznakibacter	7.30018e-06	1.31373e-06	2.16981e-05	1.20588e-05
bBreznakiella	1.99096e-06	1.31373e-06	0	0
bBrucella	6.63653e-07	1.9706e-06	0	0
bBuchnera	0	2.62746e-06	0	0
bBurkholderia	0.000262475	0.000242383	0.00162194	0.00380454
bButtiauxella	4.31374e-06	6.56865e-07	0	0
bButyricicoccus	2.15687e-05	1.67501e-05	0	0
bButyricimonas	2.65461e-06	3.28433e-06	0	0
bButyrivibrio	7.63201e-06	9.52454e-06	1.08491e-05	1.20588e-05
bCaballeronia	9.29114e-06	1.2152e-05	0	0
bCaenispirillum	5.30922e-06	5.91179e-06	0	0
bCaldanaerobacter	6.63653e-06	2.62746e-06	0	0
bCaldanaerobius	2.82052e-05	2.82452e-05	0	0
bCalderihabitans	1.7255e-05	1.80638e-05	2.16981e-05	4.22057e-05
bCaldibacillus	6.96835e-06	8.86768e-06	0	0
bCaldicellulosiruptor	1.22776e-05	7.55395e-06	0	0
bCaldichromatium	3.65009e-06	1.64216e-06	0	0
bCaldicoprobacter	1.65913e-06	1.9706e-06	4.33963e-05	2.41176e-05
bCaldilinea	8.95931e-06	8.53925e-06	0	0
bCaldisalinibacter	1.85823e-05	1.18236e-05	5.42454e-06	0
bCaldisericum	1.32731e-06	3.94119e-06	0	0
bCalditerrivibrio	6.63653e-06	2.62746e-06	0	0
bCaldithrix	4.28056e-05	4.26962e-05	0.000108491	7.23527e-05
bCalidithermus	6.63653e-07	6.56865e-07	0	0
bCaloramator	1.32731e-06	3.94119e-06	0	0
bCaloranaerobacter	7.59882e-05	8.57209e-05	0.000206132	0.000150735
bCalorimonas	3.31826e-07	0	0	0
bCalothrix	1.89141e-05	1.08383e-05	1.08491e-05	0
bCalycomorphotria	1.99096e-06	1.31373e-06	0	0
bCaminicella	3.61691e-05	3.15295e-05	0	1.20588e-05
bCampylobacter	0.00727396	0.00725704	0.00484411	0.00440748
bCandidatus Accumulibacter	6.63653e-05	6.04316e-05	0	0
bCandidatus Aegiribacteria	0.00137642	0.00138894	0.000130189	0.000241176
bCandidatus Anammoximicrobium	0.000120785	0.000133672	0	0
bCandidatus Aphodomonas	1.32731e-06	1.31373e-06	0	0
bCandidatus Avichristensenella	0	1.31373e-06	0	0
bCandidatus Azobacteroides	1.65913e-06	0	0	0
bCandidatus Bipolaricaulis	0	9.85298e-07	0	0
bCandidatus Borkfalkia	2.65461e-06	4.59806e-06	0	0
bCandidatus Brocadia	2.75416e-05	2.13481e-05	5.42454e-05	0.000132647
bCandidatus Caccousia	4.31374e-06	7.88238e-06	0	0
bCandidatus Chazhemtobacterium	9.95479e-07	0	0	1.20588e-05
bCandidatus Chloroploca	6.80244e-05	4.26962e-05	0	0
bCandidatus Cloacimonas	1.2056	1.04056	4.6894	5.35999
bCandidatus Contendobacter	1.19457e-05	7.22552e-06	0	0
bCandidatus Contubernalis	6.1056e-05	0.000113309	0	0
bCandidatus Coprovivens	0	1.64216e-06	0	0
bCandidatus Cryosericum	6.37107e-05	0.000410541	0	8.44115e-05
bCandidatus Dactylopiibacterium	6.63653e-07	1.31373e-06	0	0
bCandidatus Desulfofervidus	5.47513e-05	5.97747e-05	0	1.20588e-05
bCandidatus Desulforudis	8.62748e-06	7.88238e-06	1.08491e-05	2.41176e-05
bCandidatus Dichloromethanomonas	3.51736e-05	3.61276e-05	0	0
bCandidatus Egerieimonas	1.92459e-05	2.23334e-05	0	0
bCandidatus Electronema	4.64557e-06	5.58335e-06	0	0
bCandidatus Electrothrix	0.00103762	0.000450281	5.42454e-05	6.63233e-05
bCandidatus Entotheonella	1.99096e-05	7.22552e-06	1.08491e-05	0
bCandidatus Excrementavichristensenella	0	2.95589e-06	0	0
bCandidatus Faeciplasma	0	1.9706e-06	0	0
bCandidatus Faecisoma	3.31826e-07	1.31373e-06	0	0
bCandidatus Faecousia	9.95479e-07	0	0	0
bCandidatus Fermentibacter	2.32278e-06	9.19611e-06	0	0
bCandidatus Fonsibacter	6.63653e-07	0	0	0
bCandidatus Formimonas	0.000405492	0.000338614	1.08491e-05	1.20588e-05
bCandidatus Frackibacter	0.000316562	0.000546183	3.25472e-05	2.41176e-05
bCandidatus Gallibacteroides	1.32731e-06	6.56865e-07	0	0
bCandidatus Hakubanella	1.09503e-05	3.61276e-06	0.0821817	0.0942152
bCandidatus Hydrogenedens	0.000170891	0.000137285	0	0
bCandidatus Hydromicrobium	1.69231e-05	1.4451e-05	5.42454e-05	3.01469e-05
bCandidatus Izimaplasma	5.97287e-05	4.59806e-05	1.08491e-05	1.80882e-05
bCandidatus Jettenia	5.97287e-06	0	0	0
bCandidatus Kentron	0.000215023	0.000140569	5.42454e-05	2.41176e-05
bCandidatus Kryptobacter	2.98644e-06	2.29903e-06	0	0
bCandidatus Kryptonium	1.32731e-06	0	0	0
bCandidatus Kuenenia	0.000126426	8.44072e-05	0	0
bCandidatus Limiplasma	3.31826e-06	2.62746e-06	0	0
bCandidatus Limivivens	1.32731e-06	6.56865e-07	0	0
bCandidatus Macondimonas	0	1.31373e-06	0	0
bCandidatus Magnetobacterium	6.70289e-05	3.15295e-05	0	0
bCandidatus Magnetoglobus	0.00014899	5.0907e-05	1.08491e-05	0
bCandidatus Magnetomorum	3.61691e-05	3.12011e-05	4.33963e-05	6.02939e-06
bCandidatus Magnetoovum	5.30922e-06	1.9706e-06	0	0
bCandidatus Manganitrophus	0	0	0	1.20588e-05
bCandidatus Marinarcus	1.32731e-06	1.9706e-06	0	0
bCandidatus Mcinerneyibacterium	6.8688e-05	5.91179e-05	0	0
bCandidatus Methylopumilus	5.30922e-06	5.91179e-06	0	0
bCandidatus Methylumidiphilus	3.31826e-07	6.56865e-07	0	0
bCandidatus Microsaccharimonas	9.95479e-07	1.64216e-06	0	0
bCandidatus Microthrix	1.32731e-05	1.28089e-05	0	0
bCandidatus Moanabacter	2.32278e-06	3.28433e-07	0	0
bCandidatus Muirbacterium	0.0308383	0.01586	0.00940072	0.00385881
bCandidatus Mycosynbacter	2.32278e-06	3.28433e-07	0	0
bCandidatus Nitronauta	0	0	0	2.41176e-05
bCandidatus Nitrotoga	0	6.56865e-07	0	0
bCandidatus Omnitrophus	1.19457e-05	8.86768e-06	0	0
bCandidatus Ozemobacter	4.97739e-06	6.56865e-07	0	0
bCandidatus Paceibacter	1.99096e-06	0	0	0
bCandidatus Pelagibacter	3.98192e-05	2.89021e-05	2.71227e-05	3.61763e-05
bCandidatus Pelethousia	1.32731e-06	0	0	0
bCandidatus Phytoplasma	3.31826e-06	1.2152e-05	0	0
bCandidatus Promineofilum	4.64557e-06	9.85298e-07	0	0
bCandidatus Pullichristensenella	9.62296e-06	7.22552e-06	0	0
bCandidatus Puniceispirillum	1.32731e-06	0	0	0
bCandidatus Rhabdochlamydia	6.63653e-07	6.56865e-07	0	0
bCandidatus Riesia	2.22324e-05	4.13825e-05	0	0
bCandidatus Roseilinea	1.32731e-06	6.56865e-07	0	0
bCandidatus Ruthia	7.96383e-06	5.25492e-06	0	0
bCandidatus Sabulitectum	0.000326849	0.000449296	4.33963e-05	9.64702e-05
bCandidatus Saccharimonas	9.95479e-07	4.92649e-06	0	0
bCandidatus Scalindua	0.00164519	0.000726164	1.08491e-05	1.20588e-05
bCandidatus Scatomorpha	1.06184e-05	1.80638e-05	2.16981e-05	1.20588e-05
bCandidatus Schmidhempelia	0	3.28433e-07	0	0
bCandidatus Soleaferrea	1.06184e-05	1.41226e-05	0	0
bCandidatus Spyradomonas	3.31826e-07	9.85298e-07	0	0
bCandidatus Stahlbacteria	2.32278e-06	2.95589e-06	0	0
bCandidatus Sulfidibacterium	0	0	0	2.41176e-05
bCandidatus Sulfopaludibacter	2.98644e-06	3.61276e-06	0	0
bCandidatus Symbiobacter	0	3.28433e-07	0	0
bCandidatus Syntrophocurvum	6.63653e-06	6.89708e-06	4.33963e-05	4.82351e-05
bCandidatus Syntrophosphaera	0.000250197	0.00017177	0.000455661	0.000403969
bCandidatus Termititenax	7.96383e-06	8.53925e-06	0	0
bCandidatus Thiodiazotropha	4.04828e-05	4.66374e-05	2.16981e-05	4.22057e-05
bCandidatus Thiodubiliella	3.31826e-07	0	0	0
bCandidatus Thiosymbion	0	0	1.08491e-05	0
bCandidatus Vecturithrix	2.45551e-05	7.55395e-06	0	0
bCandidatus Velamenicoccus	6.73607e-05	3.44854e-05	3.79717e-05	0
bCandidatus Ventricola	1.99096e-06	0	0	0
bCandidatus Viridilinea	1.32731e-06	0	4.33963e-05	1.20588e-05
bCandidatus Vondammii	0	0	0	6.02939e-06
bCandidatus Weimeria	0	0	0	1.20588e-05
bCapillibacterium	7.96383e-06	7.22552e-06	0	0
bCapnocytophaga	1.89141e-05	2.2005e-05	0.00203963	0.00429293
bCaproicibacter	8.36202e-05	0.000135314	0	0
bCaproiciproducens	8.62748e-06	7.22552e-06	0	0
bCarboxydocella	1.92459e-05	1.11667e-05	0	0
bCarboxydothermus	1.32731e-06	1.31373e-06	0	0
bCarboxylicivirga	6.63653e-06	1.2152e-05	1.08491e-05	0
bCarnobacterium	1.95778e-05	3.28433e-05	0	0
bCastellaniella	1.32731e-06	6.56865e-07	0	0
bCatonella	1.16139e-05	5.91179e-06	0	0
bCaulifigura	3.65009e-06	7.55395e-06	0	0
bCaulobacter	0	1.31373e-06	0	0
bCeleribacter	2.65461e-06	1.64216e-06	0	0
bCellulosilyticum	9.95479e-07	6.56865e-07	2.16981e-05	0.000144705
bCereibacter	2.65461e-06	5.91179e-06	0	0
bCetobacterium	6.3047e-06	1.31373e-06	0	0
bChelatococcus	3.31826e-07	0	0	0
bChitinispirillum	6.63653e-06	4.26962e-06	2.16981e-05	0
bChitinivibrio	9.88842e-05	7.0613e-05	0	0
bChitinophaga	6.3047e-06	3.94119e-06	2.71227e-05	2.41176e-05
bChlamydia	0	0	0	1.20588e-05
bChloracidobacterium	8.62748e-06	2.46324e-05	0	0
bChlorobium	8.69385e-05	0.000113638	0	1.20588e-05
bChloroflexus	2.65461e-06	6.24022e-06	0	0
bChloroherpeton	4.91103e-05	1.80638e-05	0	0
bChristensenella	4.28056e-05	4.10541e-05	2.16981e-05	6.02939e-06
bChromatium	3.31826e-07	2.29903e-06	0	1.20588e-05
bChromatocurvus	3.31826e-07	1.9706e-06	0	0
bChromobacterium	1.99096e-06	7.22552e-06	2.16981e-05	2.41176e-05
bChryseobacterium	9.95479e-05	7.58679e-05	4.33963e-05	6.02939e-05
bChrysiogenes	6.63653e-07	1.31373e-06	0	0
bChthoniobacter	6.63653e-07	0	0	0
bChthonobacter	0	1.31373e-06	0	0
bCitrifermentans	0.00148061	0.00125133	0.00022783	0.000361763
bCitrobacter	2.98644e-06	3.28433e-07	0	0
bClavibacter	1.32731e-06	6.56865e-07	0	0
bCloacibacillus	4.64557e-06	6.56865e-06	0	0
bCloacibacterium	9.75569e-05	7.32405e-05	5.42454e-06	0
bClostridiisalibacter	0.00239413	0.0027007	0.000911322	0.000771762
bClostridioides	0.000472521	0.000604973	0.000553303	0.000663233
bClostridium	0.00511577	0.00657653	0.00619482	0.00730159
bCobetia	9.95479e-07	3.28433e-07	0	0
bCohaesibacter	5.60786e-05	6.14169e-05	1.08491e-05	1.20588e-05
bCohnella	6.63653e-06	9.52454e-06	0	0
bColeofasciculus	0	0	4.33963e-05	1.20588e-05
bCollinsella	5.97287e-06	3.28433e-06	0	3.01469e-05
bColwellia	8.62748e-06	6.24022e-06	0	0
bConexibacter	4.64557e-06	1.9706e-06	0	0
bConfluentibacter	0	6.56865e-07	0	0
bCongregibacter	0	0	0	1.20588e-05
bConsotaella	4.64557e-06	3.28433e-06	0	0
bCoprococcus	1.65913e-06	6.24022e-06	1.08491e-05	0
bCoprothermobacter	2.2896e-05	2.98874e-05	7.59435e-05	1.20588e-05
bCoraliomargarita	0	0	1.08491e-05	0
bCorallococcus	0.000960305	0.000824694	0	0
bCorynebacterium	2.12369e-05	2.26618e-05	0.00422029	0.00372616
bCoxiella	3.98192e-06	1.64216e-06	0	0
bCrassaminicella	2.98644e-05	2.92305e-05	0	1.80882e-05
bCroceimicrobium	1.32731e-06	0	0	0
bCrocinitomix	2.65461e-06	1.64216e-06	0	0
bCronobacter	1.62595e-05	1.41226e-05	2.16981e-05	1.20588e-05
bCryobacterium	0.000135717	0.000108711	0	0
bCupidesulfovibrio	5.57468e-05	6.37159e-05	0	1.80882e-05
bCupriavidus	6.96835e-06	6.89708e-06	0	0
bCurtobacterium	0	0	0	2.41176e-05
bCurvibacter	0	1.9706e-06	2.16981e-05	0.0001025
bCutibacterium	0	4.26962e-06	0.00625991	0.00592689
bCyanobium	6.63653e-07	6.56865e-06	0	0
bCyanomargarita	0	0	0	6.02939e-06
bCyanothece	1.65913e-06	1.31373e-06	0	0
bCyclobacterium	1.12821e-05	5.91179e-06	0	0
bCycloclasticus	0.000722718	0.000890052	0.000189859	0.000114558
bCytobacillus	6.63653e-07	1.31373e-06	1.08491e-05	1.20588e-05
bCytophaga	1.65913e-06	3.28433e-07	0	0
bDechloromonas	3.31826e-07	1.31373e-06	1.08491e-05	2.41176e-05
bDeferribacter	2.32278e-06	7.88238e-06	0	0
bDeferrisoma	0.00128815	0.00102832	0.000233255	0.000174852
bDeferrivibrio	9.95479e-06	5.12355e-05	0	0
bDefluviitalea	2.98644e-06	5.91179e-06	0	0
bDehalobacter	0.000648389	0.000573772	0.000325472	0.000138676
bDehalobacterium	8.82658e-05	0.000123162	2.16981e-05	6.02939e-06
bDehalococcoides	2.02414e-05	2.98874e-05	0	0
bDehalogenimonas	0.00197171	0.00365414	0.000341746	0.000771762
bDeinococcus	0.000140031	0.00012776	1.08491e-05	1.20588e-05
bDelftia	2.65461e-06	8.21081e-06	0	1.20588e-05
bDendrosporobacter	0	1.9706e-06	0	0
bDenitratisoma	7.30018e-06	1.28089e-05	0	0
bDenitrobacterium	0	3.61276e-06	0	0
bDenitrovibrio	0.00125961	0.000883155	0.000493633	0.000253234
bDesemzia	6.63653e-07	3.61276e-06	0	0
bDesnuesiella	1.32731e-06	6.56865e-06	2.71227e-05	4.22057e-05
bDesulfacinum	0.000165913	0.00021578	7.59435e-05	3.61763e-05
bDesulfallas	1.99096e-06	2.62746e-06	0	0
bDesulfamplus	0.00820872	0.00389882	0.00352595	0.00252028
bDesulfarculus	0.00132963	0.00325707	0.000412265	0.000530586
bDesulfatibacillum	0.000934091	0.000688723	0.000151887	0.000162794
bDesulfatiglans	8.32884e-05	8.24366e-05	0	2.41176e-05
bDesulfatirhabdium	2.02414e-05	1.54363e-05	2.16981e-05	3.01469e-05
bDesulfatitalea	0.00855946	0.0070475	0.00118255	0.00166411
bDesulfitibacter	0.000137044	0.000146809	3.25472e-05	0
bDesulfitobacterium	6.83562e-05	7.45542e-05	5.42454e-05	7.23527e-05
bDesulfobacca	3.31826e-07	6.56865e-07	0	6.02939e-06
bDesulfobacter	1.68777	0.744439	0.531615	0.302501
bDesulfobacterium	0.000501058	0.000279824	0.000184434	0.000283381
bDesulfobacula	0.00441064	0.00168716	0.0011934	0.000608968
bDesulfobaculum	0.000253515	0.000316937	0	2.41176e-05
bDesulfobotulus	7.86428e-05	7.58679e-05	1.08491e-05	0
bDesulfobulbus	0.0431198	0.0473902	0.0120967	0.0112328
bDesulfocapsa	0.000834543	0.000378354	2.16981e-05	2.41176e-05
bDesulfocarbo	0.000471525	0.000405614	2.16981e-05	6.02939e-05
bDesulfocicer	0.00272529	0.00142507	0.00454576	0.00372013
bDesulfococcus	8.29566e-05	4.6309e-05	0.000732312	0.000428087
bDesulfocucumis	4.31374e-06	9.85298e-07	0	0
bDesulfocurvibacter	0.000388569	0.000896949	0.000249529	0.00049441
bDesulfocurvus	0.00839886	0.0102001	0.00207217	0.00256249
bDesulfofalx	6.63653e-07	1.31373e-06	0	0
bDesulfofarcimen	2.2896e-05	2.00344e-05	0	0
bDesulfofundulus	0.000115144	0.000129731	0	0
bDesulfofustis	0.000143349	0.00011725	0.000987265	0.000699409
bDesulfoglaeba	0.00206794	0.001653	0.000103066	6.02939e-05
bDesulfogranum	0.000715086	0.000571473	0.00120967	0.000904408
bDesulfohalobium	0.000424406	0.000407585	4.33963e-05	1.80882e-05
bDesulfohalovibrio	0.00639927	0.0116153	0.747832	0.127431
bDesulfolucianica	0.00011813	8.90052e-05	1.62736e-05	3.61763e-05
bDesulfoluna	0.00058136	0.000444041	0.000146462	0.000114558
bDesulfolutivibrio	0.00190833	0.00461973	0.000135613	0.000241176
bDesulfomicrobium	0.00183699	0.00220805	0.000276651	0.000850144
bDesulfomonile	2.35597e-05	2.00344e-05	0	0
bDesulfonatronospira	0.00545191	0.00395991	0.000770284	0.000657203
bDesulfonatronovibrio	0.000339126	0.000256834	0.000564152	0.000651174
bDesulfonatronum	0.00140827	0.00126939	0.000401416	0.000536616
bDesulfonauticus	0.000298644	0.000348138	4.33963e-05	4.82351e-05
bDesulfonema	0.000505371	0.000309055	6.50944e-05	2.41176e-05
bDesulfonispora	1.5264e-05	9.52454e-06	0	0
bDesulfopila	0.000188146	0.000155349	0.000168161	0.000126617
bDesulfoplanes	1.35854	1.227	1.27792	1.2049
bDesulfoprunum	1.85823e-05	1.4451e-05	0	0
bDesulforadius	9.95479e-07	2.29903e-06	0	0
bDesulforamulus	5.60786e-05	7.71816e-05	2.71227e-05	2.41176e-05
bDesulforapulum	0.00164619	0.00063059	0.000412265	0.000132647
bDesulforegula	2.35597e-05	2.59462e-05	0	0
bDesulforhabdus	0.000561118	0.000454551	5.42454e-06	0
bDesulforhopalus	0.00472819	0.0039737	0.0032493	0.00446175
bDesulfosalsimonas	0.000554482	0.000444369	0	1.80882e-05
bDesulfosarcina	0.0209382	0.014227	0.00369953	0.00427484
bDesulfoscipio	0.000212369	0.000237785	0	6.02939e-06
bDesulfosediminicola	0.000145672	0.000212824	0	0
bDesulfosoma	4.47966e-05	2.29903e-05	0	0
bDesulfospira	0.00248969	0.00138172	0.000596699	0.000301469
bDesulfosporosinus	0.00076851	0.000815498	8.67926e-05	7.83821e-05
bDesulfosudis	0.00023626	0.000145824	0.000596699	0.000572792
bDesulfotalea	1.85823e-05	1.34657e-05	0	6.02939e-06
bDesulfotignum	0.0369618	0.0220552	0.00540284	0.00352719
bDesulfotomaculum	0.00042706	0.000313325	0.000493633	0.000186911
bDesulfotruncus	1.55958e-05	1.57648e-05	7.59435e-05	1.80882e-05
bDesulfovermiculus	0.00435588	0.00333687	0.00152972	0.00141088
bDesulfovibrio	0.0317611	0.0784041	0.00827242	0.0246301
bDesulfovulcanus	7.63201e-06	1.51079e-05	0	0
bDesulfurella	6.3047e-06	2.95589e-06	0	0
bDesulfuribacillus	2.98644e-06	3.61276e-06	0	0
bDesulfurispira	3.98192e-06	5.91179e-06	0	0
bDesulfurispora	0	2.62746e-06	0	0
bDesulfurivibrio	9.95479e-06	4.26962e-06	0	0
bDesulfurobacterium	6.63653e-05	3.1858e-05	0	0
bDesulfuromonas	0.0650502	0.050843	0.0168486	0.0154594
bDesulfuromusa	0.00320776	0.00183068	0.000282076	0.00019294
bDethiobacter	3.48418e-05	2.85736e-05	1.08491e-05	4.82351e-05
bDethiosulfatarculus	0.0374841	0.0242666	0.00317335	0.00383469
bDethiosulfatibacter	1.81349	2.04414	0.742255	0.370964
bDethiosulfovibrio	0.0171733	0.0223147	0.0268298	0.0725999
bDevosia	6.63653e-07	1.31373e-06	0	0
bDiaphorobacter	9.62296e-06	1.18236e-05	0	0
bDichelobacter	4.44647e-05	4.23678e-05	0.00737737	0.00495616
bDickeya	5.30922e-06	9.85298e-07	2.16981e-05	2.41176e-05
bDictyobacter	0	1.31373e-06	0	0
bDielma	3.31826e-07	0	0	0
bDinghuibacter	2.32278e-06	5.91179e-06	0	0
bDiplocloster	2.75416e-05	2.26618e-05	0	0
bDokdonella	1.99096e-06	0	0	0
bDokdonia	3.65009e-06	3.61276e-06	0	0
bDolosigranulum	2.42233e-05	2.46324e-05	0	0
bDomibacillus	2.98644e-06	0	0	0
bDorea	2.98644e-06	5.25492e-06	0.000965567	0.00100691
bDraconibacterium	0.000357045	0.000236143	7.0519e-05	7.83821e-05
bDuganella	3.98192e-06	1.64216e-06	0	0
bDyadobacter	1.32731e-06	3.28433e-06	0	0
bDyella	3.31826e-07	1.9706e-06	0	0
bDysgonomonas	2.2896e-05	3.02158e-05	0	0
bDysosmobacter	1.99096e-05	1.83922e-05	0	0
bEchinicola	2.98644e-06	1.64216e-06	0	0
bEctobacillus	6.63653e-07	1.31373e-06	0	0
bEctothiorhodospira	0.000129412	0.000120863	7.59435e-05	9.04408e-05
bEdwardsiella	0	1.31373e-06	0	0
bEilatimonas	3.31826e-06	2.95589e-06	0	0
bEisenbergiella	1.65913e-06	1.31373e-06	0	0
bEkhidna	6.63653e-07	1.31373e-06	0	0
bElizabethkingia	9.29114e-06	9.52454e-06	0	6.02939e-06
bElstera	3.31826e-07	3.28433e-06	0	0
bElusimicrobium	0	0	0	1.20588e-05
bEmergencia	3.31826e-06	4.92649e-06	1.08491e-05	1.20588e-05
bEmticicia	0	3.28433e-07	0	0
bEndomicrobium	6.63653e-07	1.31373e-06	0	0
bEndozoicomonas	7.63201e-06	2.95589e-06	0	0
bEnsifer	0	0	0	1.20588e-05
bEnterobacter	0.000133394	0.000168486	2.16981e-05	8.44115e-05
bEnterocloster	5.17649e-05	2.72599e-05	0	0
bEnterococcus	0.000311917	0.000397732	0.000184434	0.000271323
bEnterovibrio	2.98644e-06	1.31373e-06	0	0
bEpibacterium	6.63653e-06	1.57648e-05	4.88208e-05	6.63233e-05
bEpulopiscium	8.32884e-05	8.7363e-05	2.16981e-05	3.61763e-05
bErwinia	4.81148e-05	5.12355e-05	0	0
bErysipelatoclostridium	1.06184e-05	5.25492e-06	0	0
bErysipelothrix	9.29114e-06	1.57648e-05	0	0
bErythrobacter	2.65461e-06	6.56865e-07	0	0
bEscherichia	0.000318553	0.000404957	0.000998114	0.0026047
bEthanoligenens	4.41329e-05	3.90835e-05	5.42454e-06	0
bEubacterium	0.000548841	0.000648654	0.000124764	0.000114558
bEuryhalocaulis	6.63653e-07	3.28433e-07	0	0
bEvtepia	3.0528e-05	4.03972e-05	0	0
bExiguobacterium	6.96835e-06	1.01814e-05	5.42454e-06	0
bExtensimonas	1.65913e-06	2.95589e-06	0	0
bExtibacter	1.99096e-06	6.56865e-07	0	0
bFacilibium	9.95479e-06	1.31373e-05	0	0
bFacklamia	6.63653e-07	6.56865e-07	0	0
bFaecalibacterium	3.18553e-05	2.56177e-05	0	2.41176e-05
bFaecalicatena	1.99096e-06	1.9706e-06	1.08491e-05	3.61763e-05
bFastidiosipila	0.000143681	0.000185564	2.16981e-05	1.80882e-05
bFeifania	6.63653e-07	1.9706e-06	0	0
bFermentimonas	2.98644e-06	1.31373e-06	0	0
bFerrimonas	4.5792e-05	2.59462e-05	3.25472e-05	0
bFerrovibrio	0	0	1.08491e-05	2.41176e-05
bFerrovum	2.32278e-06	0	0	0
bFerruginibacter	6.63653e-07	1.31373e-05	0	0
bFerruginivarius	1.02866e-05	1.18236e-05	0	0
bFervidicola	0	2.29903e-06	1.08491e-05	7.23527e-05
bFervidobacterium	6.63653e-06	6.24022e-06	0	0
bFibrella	5.30922e-06	7.88238e-06	0	0
bFibrobacter	0.000164254	9.03189e-05	3.25472e-05	1.20588e-05
bFictibacillus	2.32278e-06	3.94119e-06	2.16981e-05	1.20588e-05
bFimbriiglobus	0	0	1.08491e-05	0
bFinegoldia	4.64557e-06	5.25492e-06	0	0
bFischerella	2.32278e-06	0	0	0
bFlagellatimonas	1.65913e-06	6.56865e-07	0	0
bFlammeovirga	3.84919e-05	3.74413e-05	0	0
bFlavilitoribacter	1.99096e-06	6.56865e-07	0	0
bFlavobacterium	0.000162927	8.7363e-05	8.1368e-05	7.23527e-05
bFlavonifractor	2.25642e-05	1.9706e-05	0	0
bFlexilinea	1.99096e-06	3.94119e-06	0	0
bFlexistipes	0.00454735	0.00426765	0.0011283	0.00124808
bFluviicola	4.64557e-06	5.91179e-06	0	0
bFontibacillus	3.31826e-07	6.56865e-07	0	0
bFonticella	5.30922e-06	1.64216e-06	0	0
bFormosa	3.91555e-05	3.44854e-05	2.16981e-05	1.20588e-05
bFournierella	9.95479e-07	7.22552e-06	0	0
bFrancisella	1.16139e-05	2.39756e-05	1.08491e-05	6.02939e-05
bFrankia	1.65913e-06	1.31373e-06	0	0
bFredinandcohnia	6.63653e-07	1.9706e-06	0	0
bFrigidibacter	5.11013e-05	2.85736e-05	0	0
bFrigoribacterium	0	0	1.08491e-05	4.82351e-05
bFuchsiella	1.99096e-06	1.9706e-06	0	0
bFulvimarina	6.63653e-07	6.56865e-07	0	0
bFulvivirga	0	0	1.08491e-05	1.20588e-05
bFundicoccus	1.62595e-05	1.90491e-05	0	0
bFundidesulfovibrio	0.0012324	0.00133639	0.000168161	0.000355734
bFurfurilactobacillus	2.98644e-06	2.95589e-06	0	0
bFusibacter	0.0278027	0.0310855	0.00716039	0.0072835
bFusicatenibacter	2.32278e-06	0	0	0
bFusobacterium	0.000157949	0.000129074	3.25472e-05	6.02939e-05
bGallaecimonas	0	0	1.08491e-05	6.02939e-06
bGallibacterium	9.29114e-06	9.85298e-07	0	0
bGallicola	6.1056e-05	6.10884e-05	2.16981e-05	1.20588e-05
bGallionella	4.91103e-05	4.82796e-05	0	0
bGarciella	2.45551e-05	2.26618e-05	0	0
bGehongia	2.65461e-06	6.56865e-07	0	0
bGelidibacter	6.63653e-06	8.21081e-06	0	0
bGelria	0.000566759	0.000537316	0.000184434	0.000150735
bGeminicoccus	1.32731e-06	6.56865e-07	0	0
bGeminisphaera	6.63653e-07	1.31373e-06	0	0
bGemmatimonas	0.000733668	0.00123753	3.25472e-05	1.80882e-05
bGemmiger	6.63653e-07	3.28433e-06	0	0
bGeoalkalibacter	0.0115097	0.00913896	0.00215354	0.00221882
bGeobacillus	2.19005e-05	1.74069e-05	7.59435e-05	0.000120588
bGeobacter	0.0095566	0.00786432	0.00156769	0.00157367
bGeofilum	1.09503e-05	6.24022e-06	0	0
bGeomesophilobacter	9.09204e-05	7.98091e-05	0	0
bGeomonas	0.000208055	0.00016126	9.76416e-05	7.23527e-05
bGeopsychrobacter	0.000152972	0.000112652	4.33963e-05	7.83821e-05
bGeosporobacter	0.000136712	0.000121848	0	0
bGeotalea	4.0151e-05	2.6603e-05	2.16981e-05	3.61763e-05
bGeothermobacter	0.00309627	0.00230658	0.000265802	0.000241176
bGeothrix	1.32731e-06	9.85298e-07	0	0
bGeotoga	0.0274434	0.042532	0.0680671	0.0987011
bGeovibrio	2.65461e-06	2.62746e-06	0	1.20588e-05
bGhiorsea	5.30922e-06	5.25492e-06	0	0
bGilliamella	6.3047e-06	4.26962e-06	0	0
bGillisia	1.39367e-05	7.88238e-06	3.25472e-05	2.41176e-05
bGimesia	2.15687e-05	3.21864e-05	0	3.61763e-05
bGlaesserella	5.64105e-06	1.18236e-05	0	0
bGlobicatella	0.000101871	0.000150094	7.59435e-05	3.01469e-05
bGluconobacter	1.29412e-05	1.34657e-05	0	0
bGlycomyces	5.44195e-05	3.4157e-05	0	0
bGordonia	0	6.56865e-07	0	0
bGordonibacter	6.63653e-07	6.56865e-07	0	0
bGottschalkia	6.63653e-07	2.62746e-06	2.71227e-05	1.20588e-05
bGracilibacillus	6.63653e-07	6.56865e-07	0	0
bGracilibacter	5.3424e-05	6.14169e-05	0	0
bGracilimonas	0	2.62746e-06	0	0
bGramella	3.31826e-06	3.61276e-06	0	0
bGranulicoccus	6.63653e-07	0	0	0
bGudongella	9.45705e-05	0.000108711	0.000461085	0.000307499
bGulosibacter	0	0	0	1.20588e-05
bGuyparkeria	9.45705e-05	9.39317e-05	3.79717e-05	2.41176e-05
bGynuella	0	0	0	1.20588e-05
bHaematobacter	1.32731e-06	2.62746e-06	0	0
bHaemophilus	5.64105e-06	1.05098e-05	0	1.20588e-05
bHafnia	0	0	0.000309199	0.000265293
bHahella	0	0	2.16981e-05	0
bHalalkalibacter	1.65913e-06	1.31373e-06	0	0
bHalanaerobacter	5.14331e-05	7.02846e-05	6.50944e-05	0.000144705
bHalanaerobium	1.1496	1.1329	9.13545	10.5807
bHalarcobacter	0.0178652	0.0202561	0.0519182	0.0198608
bHalarsenatibacter	6.96835e-06	1.34657e-05	1.08491e-05	2.41176e-05
bHaliangium	4.31374e-06	1.9706e-06	0	0
bHaliea	6.63653e-07	3.94119e-06	0	0
bHalioglobus	1.7255e-05	8.53925e-06	0	0
bHaliscomenobacter	5.64105e-06	3.94119e-06	0	0
bHalocella	0.000541209	0.000635845	7.0519e-05	4.82351e-05
bHalochromatium	0.000358372	0.00033533	1.08491e-05	2.41176e-05
bHalodesulfovibrio	0.00019445	0.000188849	9.22171e-05	4.22057e-05
bHaloimpatiens	0.000502385	0.00100041	0.000124764	6.63233e-05
bHalolactibacillus	5.17649e-05	9.36033e-05	2.16981e-05	6.02939e-05
bHalomicronema	6.63653e-07	3.61276e-06	0	0
bHalomonas	0.0035001	0.00377665	0.000547878	0.000343675
bHalonatronum	1.16139e-05	2.00344e-05	0	0
bHaloplasma	2.65461e-06	3.28433e-06	0	0
bHalopseudomonas	1.32731e-06	2.62746e-06	0	0
bHalorhodospira	1.19457e-05	2.95589e-06	0	0
bHalothermothrix	2.38915e-05	3.74413e-05	8.1368e-05	0.000108529
bHalothiobacillus	1.09503e-05	3.94119e-06	5.42454e-06	0
bHalpernia	6.96835e-06	6.24022e-06	0	0
bHanstruepera	3.31826e-07	9.85298e-07	0	0
bHathewaya	1.99096e-06	7.22552e-06	0	0
bHelicobacter	3.65009e-05	6.50296e-05	0.00111203	0.00089235
bHeliomicrobium	6.3047e-06	1.9706e-06	0	0
bHeliorestis	9.95479e-07	1.9706e-06	0	0
bHenriciella	3.31826e-07	6.56865e-07	0	0
bHerbaspirillum	5.97287e-06	7.88238e-06	0	0
bHerbinix	0	9.85298e-07	0	0
bHerminiimonas	0.000146004	0.000102143	0	0
bHerpetosiphon	2.65461e-06	8.21081e-06	0	0
bHespellia	3.98192e-06	6.56865e-07	0	0
bHeyndrickxia	3.31826e-06	6.56865e-07	0	0
bHippea	2.32278e-06	2.62746e-06	0.000141038	0.000524557
bHormoscilla	1.16139e-05	7.22552e-06	0	0
bHornefia	0	0	0	1.80882e-05
bHumidesulfovibrio	0.000468871	0.000472286	7.59435e-05	0.000114558
bHungatella	0.000542204	0.00241529	0.000428538	0.00126014
bHydrogenimonas	5.30922e-06	1.64216e-06	2.16981e-05	0
bHydrogenophilus	5.64105e-06	2.62746e-06	0	0
bHydrogenovibrio	8.62748e-06	2.95589e-06	0	0
bHydrotalea	3.31826e-07	2.95589e-06	0	0
bHymenobacter	9.62296e-06	7.22552e-06	0	0
bHyphomonas	1.99096e-06	3.61276e-06	0	0
bHypnocyclicus	6.63653e-07	3.28433e-06	0	0
bHyunsoonleella	3.31826e-06	1.31373e-06	1.08491e-05	2.41176e-05
bIdiomarina	2.55506e-05	4.66374e-05	0	0
bIgnavibacterium	2.4887e-05	1.28089e-05	0	0
bIhubacter	1.32731e-06	0	0	0
bIlumatobacter	1.65913e-06	3.28433e-06	0	0
bIlyobacter	3.98192e-06	9.85298e-06	0	0
bImhoffiella	0.000195114	0.000154035	0	0
bInediibacterium	1.26094e-05	2.36471e-05	3.25472e-05	1.20588e-05
bInquilinus	1.32731e-06	3.28433e-06	0	0
bInsolitispirillum	1.65913e-06	5.91179e-06	0	0
bIntestinibacter	3.31826e-07	6.56865e-07	0	0
bIntestinimonas	4.38011e-05	6.8314e-05	0	1.20588e-05
bIocasia	2.65461e-06	2.62746e-06	0.000911322	0.0011697
bIsachenkonia	7.96383e-06	1.05098e-05	0	6.02939e-06
bJanthinobacterium	4.97739e-06	1.31373e-06	0	0
bJeongeupia	2.78734e-05	9.52454e-06	0	0
bJeotgalibaca	3.21872e-05	4.82796e-05	0	0
bJeotgalibacillus	6.63653e-07	2.62746e-06	0	0
bJeotgalicoccus	0.000272761	0.000212167	0	1.20588e-05
bJiangella	6.63653e-07	6.56865e-07	0	0
bJonquetella	2.32278e-06	1.9706e-06	1.08491e-05	3.01469e-05
bJoostella	9.95479e-07	1.31373e-06	0	0
bKaistia	0	6.56865e-07	0	0
bKaustia	9.62296e-06	1.47795e-05	0	0
bKerstersia	8.95931e-05	6.53581e-05	0	0
bKetobacter	3.31826e-07	2.62746e-06	0	0
bKiloniella	1.99096e-06	3.94119e-06	0	0
bKineothrix	0	0	1.08491e-05	1.20588e-05
bKiritimatiella	5.77378e-05	4.89364e-05	0	0
bKistimonas	3.98192e-06	1.31373e-06	0	0
bKlebsiella	0.000698163	0.000529433	0.000168161	0.000204999
bKoleobacter	1.39367e-05	8.53925e-06	1.08491e-05	0
bKosakonia	6.63653e-07	3.28433e-07	0	0
bKosmotoga	0.32347	0.320814	0.389813	0.462466
bKouleothrix	6.63653e-07	6.56865e-07	0	0
bKribbella	1.65913e-06	4.26962e-06	0	0
bKtedonobacter	3.31826e-07	6.56865e-07	0	0
bKyrpidia	3.31826e-07	6.56865e-07	0	0
bLabedella	0	0	1.08491e-05	1.20588e-05
bLabilibaculum	2.72098e-05	2.62746e-05	1.08491e-05	6.02939e-05
bLabilithrix	6.63653e-07	1.31373e-06	0	0
bLabrenzia	1.32731e-06	0	0	0
bLaceyella	2.32278e-06	3.94119e-06	0	0
bLachnoclostridium	1.65913e-06	3.94119e-06	0	0
bLacipirellula	3.31826e-06	1.31373e-06	0	0
bLacrimispora	9.68933e-05	0.000207241	1.62736e-05	1.20588e-05
bLacticigenium	1.32731e-06	3.94119e-06	0	0
bLactiplantibacillus	4.97739e-06	3.94119e-06	2.16981e-05	0.000150735
bLactobacillus	1.7255e-05	2.06912e-05	0	0
bLactococcus	9.95479e-06	7.22552e-06	0	0
bLactonifactor	1.42685e-05	1.08383e-05	0	0
bLaribacter	4.31374e-06	1.31373e-06	3.25472e-05	1.20588e-05
bLarkinella	0	9.85298e-07	0	0
bLarsenimonas	3.65009e-06	0	0	0
bLascolabacillus	2.98644e-06	1.9706e-06	0	0
bLebetimonas	2.38915e-05	3.80982e-05	5.42454e-06	0
bLeclercia	3.98192e-06	1.9706e-06	0	0
bLederbergia	1.99096e-06	6.56865e-07	0	0
bLegionella	4.34692e-05	2.13481e-05	0	4.82351e-05
bLentibacillus	1.99096e-06	0	0	0
bLentihominibacter	0	3.28433e-07	0	0
bLentimicrobium	7.56564e-05	5.64904e-05	2.16981e-05	3.61763e-05
bLentimonas	0	1.31373e-06	0	0
bLentzea	4.24738e-05	1.4451e-05	0	0
bLeptolinea	1.62595e-05	1.2152e-05	0	1.20588e-05
bLeptolyngbya	5.97287e-06	2.62746e-06	0	0
bLeptonema	1.99096e-06	1.64216e-06	0	0
bLeptospira	3.65009e-05	3.25148e-05	3.25472e-05	0.000114558
bLeptotrichia	6.63653e-07	4.26962e-06	0	6.02939e-06
bLeucobacter	0.000473184	0.000288364	0.00101981	0.000614998
bLeuconostoc	3.31826e-06	6.56865e-07	0	0
bLeucothrix	0	1.9706e-06	0	0
bLevilinea	3.74964e-05	4.23678e-05	0	0
bLewinella	1.32731e-06	0	1.08491e-05	2.41176e-05
bLigilactobacillus	5.97287e-06	3.94119e-06	0	0
bLignipirellula	8.62748e-06	4.59806e-06	0	0
bLimihaloglobus	0.0137821	0.00607075	0.0066559	0.00301469
bLimisalsivibrio	5.30922e-06	1.9706e-06	0	0
bLimnochorda	6.63653e-07	0	0	0
bLimnohabitans	2.38915e-05	8.53925e-06	0	0
bLimnospira	3.65009e-06	9.85298e-07	0	0
bLimoniibacter	4.21419e-05	4.56521e-05	0.00023868	0.000229117
bLimosilactobacillus	7.96383e-06	1.24804e-05	0	0
bListeria	0.00151213	0.00176106	0.000325472	0.000313528
bLitoreibacter	3.31826e-06	0	0	0
bLitoribacter	0	0	0	6.02939e-06
bLitorilinea	2.98644e-06	0	0	0
bLoktanella	6.63653e-07	9.85298e-07	0	0
bLongicatena	0	0	0	1.20588e-05
bLongilinea	6.00606e-05	3.38285e-05	0	0
bLongirhabdus	3.31826e-07	0	0	0
bLottiidibacillus	0	0	1.08491e-05	0
bLuminiphilus	3.31826e-06	2.29903e-06	0	0
bLunatimonas	1.02866e-05	7.55395e-06	0	0
bLuteimonas	1.06184e-05	1.24804e-05	0	0
bLuteolibacter	3.31826e-07	0	0	0
bLutibacter	2.42233e-05	3.1858e-05	0	0
bLutimaribacter	1.32731e-06	0	0	0
bLutispora	9.95479e-06	1.34657e-05	0	0
bLysinibacillus	9.62296e-06	2.29903e-06	5.42454e-05	4.22057e-05
bLysobacter	6.63653e-07	0	0	0
bMacellibacteroides	1.02866e-05	8.53925e-06	0	0
bMagnetofaba	1.99096e-06	1.64216e-06	0	0
bMagnetospirillum	0.000108839	0.000122834	0	0
bMagnetovibrio	4.31374e-06	5.91179e-06	0	0
bMahella	3.98192e-06	5.91179e-06	0	0
bMailhella	3.31826e-06	7.22552e-06	0	1.20588e-05
bMalaciobacter	0.000907877	0.00130519	0.00107948	0.000801909
bMaledivibacter	4.5792e-05	5.25492e-05	5.42454e-05	1.20588e-05
bMalonomonas	2.98644e-06	3.94119e-06	5.42454e-06	2.41176e-05
bMameliella	2.98644e-06	1.31373e-06	0	0
bMangrovibacterium	2.82052e-05	1.90491e-05	0.000320048	0.000265293
bMangrovicoccus	0	0	0	1.20588e-05
bMangrovimonas	8.29566e-06	4.92649e-06	0	0
bMangrovivirga	6.63653e-07	0	0	0
bMannheimia	2.88689e-05	1.41226e-05	0	0
bMarasmitruncus	9.95479e-07	2.95589e-06	0.000325472	0.000168823
bMaribacter	1.32731e-06	0	0	0
bMaribellus	0.000358041	0.000254535	2.16981e-05	6.63233e-05
bMarichromatium	2.09051e-05	1.54363e-05	0.000195283	0.000120588
bMaridesulfovibrio	0.0115054	0.0165993	0.00134528	0.00351513
bMarinibacterium	0	2.62746e-06	0	0
bMarinifilum	0.000134058	0.000164216	7.59435e-05	7.23527e-05
bMariniflexile	4.74512e-05	6.53581e-05	0	0
bMarinilabilia	7.0679e-05	5.45198e-05	3.25472e-05	9.64702e-05
bMarinilactibacillus	4.67875e-05	7.81669e-05	3.25472e-05	1.20588e-05
bMariniphaga	0.00242996	0.00187207	0.000938445	0.00110338
bMarinisporobacter	7.30018e-06	1.08383e-05	0	0
bMarinitoga	0.000133062	0.000127432	0.000808256	0.00129029
bMarinobacter	0.0143332	0.0121773	0.00272854	0.00187514
bMarinobacterium	0.00870845	0.00830869	0.00334151	0.00332822
bMarinomonas	4.24738e-05	1.70785e-05	0.000141038	0.000204999
bMarinospirillum	2.52188e-05	2.79168e-05	4.33963e-05	2.41176e-05
bMarinovum	9.95479e-07	6.56865e-07	0	0
bMarispirochaeta	0.000211042	0.000164545	0.000282076	0.000150735
bMaritimibacter	1.65913e-06	7.22552e-06	0	0
bMarivita	8.62748e-06	4.92649e-06	0	0
bMarivivens	1.42685e-05	1.54363e-05	0	0
bMarixanthomonas	0	1.31373e-06	0	0
bMarvinbryantia	0	0	4.33963e-05	4.82351e-05
bMassilia	1.65913e-06	1.31373e-06	4.33963e-05	4.82351e-05
bMassilibacteroides	0.000749927	0.000863449	0.000222406	0.000265293
bMassiliimalia	0	0	0.000493633	0.000747644
bMassilimicrobiota	0	0	5.42454e-06	0
bMegalodesulfovibrio	0.000130076	0.000189834	8.67926e-05	0.000114558
bMegamonas	1.55958e-05	1.64216e-05	0	0
bMegasphaera	9.82206e-05	9.98435e-05	0	1.20588e-05
bMeiothermus	2.42233e-05	1.05098e-05	0	0
bMelaminivora	6.63653e-07	6.56865e-07	0	0
bMelioribacter	3.78282e-05	3.15295e-05	0	0
bMesoaciditoga	1.09503e-05	4.26962e-06	1.08491e-05	0
bMesobacillus	3.98192e-05	4.6309e-05	0	1.20588e-05
bMesorhizobium	6.47061e-05	9.06474e-05	1.08491e-05	3.01469e-05
bMesotoga	0.137674	0.112577	0.103223	0.0888491
bMetabacillus	2.65461e-06	1.9706e-06	0	0
bMethylacidimicrobium	3.98192e-06	1.9706e-06	0	0
bMethylobacter	1.32731e-05	1.05098e-05	0	0
bMethylobacterium	8.62748e-06	1.01814e-05	3.25472e-05	2.41176e-05
bMethylocaldum	1.26094e-05	4.92649e-06	0	0
bMethyloceanibacter	0	0	1.08491e-05	6.02939e-06
bMethylococcus	0	6.56865e-07	2.16981e-05	0
bMethylocystis	1.99096e-06	6.56865e-07	0	0
bMethylomagnum	2.52188e-05	8.86768e-06	0	0
bMethylomicrobium	0.00017985	0.000191805	0	0
bMethylomonas	0.000228628	0.000141554	1.08491e-05	1.20588e-05
bMethylophaga	8.89295e-05	7.25836e-05	0.000103066	3.61763e-05
bMethyloprofundus	0.000113816	0.000159947	1.08491e-05	2.41176e-05
bMethylorubrum	1.65913e-06	0	0	0
bMethylotenera	1.89141e-05	2.10197e-05	0	0
bMethylotuvimicrobium	9.95479e-07	3.28433e-06	0	0
bMethyloversatilis	0	1.31373e-06	0	0
bMicavibrio	2.65461e-06	6.56865e-07	0	0
bMicroaerobacter	1.65913e-06	1.31373e-06	0	0
bMicrobacter	0	0	1.08491e-05	2.41176e-05
bMicrobacterium	1.16139e-05	9.19611e-06	0	1.20588e-05
bMicrobispora	7.63201e-06	5.58335e-06	0	0
bMicrobulbifer	0.000189805	0.000151079	0.000157312	0.000114558
bMicrococcus	1.99096e-06	6.56865e-07	3.25472e-05	1.80882e-05
bMicrocoleus	0	2.62746e-06	0	0
bMicrocystis	0.000598283	0.000365217	2.16981e-05	0
bMicrolunatus	3.28508e-05	1.80638e-05	0	0
bMicromonospora	9.29114e-06	4.26962e-06	1.08491e-05	0
bMicrovirga	2.98644e-06	5.91179e-06	0	0
bMinicystis	3.31826e-07	0	0	0
bMiniphocaeibacter	0	0	3.25472e-05	0
bMobilisporobacter	6.63653e-07	0	0	0
bMobilitalea	3.98192e-06	3.61276e-06	0	6.02939e-06
bModicisalibacter	1.99096e-06	1.9706e-06	0	0
bMogibacterium	9.95479e-07	3.61276e-06	1.08491e-05	1.20588e-05
bMoorella	5.67423e-05	6.20737e-05	2.16981e-05	3.61763e-05
bMoorena	5.30922e-06	9.85298e-07	0	0
bMoraxella	1.99096e-06	0	0	0
bMoritella	8.95931e-06	3.28433e-06	1.08491e-05	0
bMotiliproteus	3.31826e-07	6.56865e-07	2.71227e-05	6.02939e-05
bMucilaginibacter	0.000128417	7.65248e-05	0	0
bMuricauda	3.2519e-05	1.93775e-05	0	0
bMuriicola	6.63653e-07	0	0	0
bMycobacterium	8.95931e-06	2.13481e-05	0	2.41176e-05
bMycobacteroides	1.02866e-05	6.24022e-06	0	1.20588e-05
bMycoplasmopsis	0	0	3.25472e-05	6.02939e-05
bNaasia	1.32731e-06	0	0	0
bNatranaerobius	1.02866e-05	1.77354e-05	1.08491e-05	0
bNatranaerofaba	1.32731e-06	0	0	0
bNatranaerovirga	0.000115807	0.000117579	5.42454e-05	9.04408e-05
bNatroniella	3.45099e-05	4.00688e-05	5.42454e-05	0.000144705
bNatronincola	5.97287e-06	9.52454e-06	0	0
bNatronoflexus	7.63201e-06	3.61276e-06	0	0
bNeiella	1.29412e-05	1.51079e-05	0	0
bNeisseria	1.7255e-05	1.05098e-05	0	0
bNeobacillus	1.32731e-06	3.94119e-06	0	0
bNeobittarella	1.99096e-06	1.9706e-06	0	0
bNeochlamydia	2.65461e-06	1.31373e-06	0	0
bNeofamilia	6.63653e-07	1.31373e-06	0	0
bNeptunomonas	0	0	1.08491e-05	0
bNesterenkonia	6.63653e-07	1.64216e-06	0	0
bNevskia	0	3.28433e-06	0	0
bNiabella	0	1.31373e-06	0	0
bNioella	3.31826e-07	0	0	0
bNitratireductor	4.97739e-06	3.61276e-06	0	0
bNitratiruptor	0.000188146	0.000112324	0	0
bNitrincola	8.29566e-06	1.4451e-05	0	0
bNitrococcus	1.49322e-05	8.53925e-06	0	0
bNitrosococcus	0.000288689	0.000245668	3.25472e-05	4.82351e-05
bNitrosomonas	0.000339458	0.000256177	7.59435e-05	8.44115e-05
bNitrosophilus	6.63653e-07	1.31373e-06	0	0
bNitrosospira	3.31826e-06	1.14951e-05	0	0
bNitrospina	2.45551e-05	1.87207e-05	0.000162736	0
bNitrospira	1.32731e-06	1.31373e-06	1.08491e-05	3.01469e-05
bNitrospirillum	0.000136049	0.000104442	0	0
bNiveispirillum	1.99096e-06	3.28433e-07	0	0
bNocardia	6.96835e-06	8.21081e-06	0	0
bNocardioides	1.55958e-05	1.51079e-05	0	0
bNocardiopsis	6.63653e-06	3.28433e-06	0	0
bNonlabens	3.98192e-05	6.24022e-05	0	0
bNostoc	0.000121448	8.2765e-05	2.16981e-05	4.82351e-05
bNovibacillus	1.32731e-06	0	0	0
bNoviherbaspirillum	0	6.56865e-07	0.00011934	0.000156764
bNovipirellula	3.98192e-06	2.62746e-06	0	0
bNovisyntrophococcus	3.98192e-06	7.55395e-06	0	0
bNovosphingobium	0.000100875	9.62307e-05	0.00175212	0.00142294
bOceanibaculum	0	0	2.16981e-05	0
bOceanicaulis	1.19457e-05	9.85298e-06	0	1.80882e-05
bOceanicella	4.31374e-06	3.28433e-07	0	4.82351e-05
bOceanidesulfovibrio	0.131883	0.22186	0.0432824	0.115041
bOceanimonas	3.98192e-06	3.94119e-06	0	0
bOceanipulchritudo	3.98192e-06	1.31373e-06	0	0
bOceanirhabdus	6.63653e-07	4.26962e-06	0	1.20588e-05
bOceanispirochaeta	0.000371645	0.000311682	0	0
bOceanithermus	0	3.28433e-06	0	0
bOceanobacillus	0	6.56865e-07	0	0
bOceanospirillum	2.98644e-06	1.31373e-06	0	2.41176e-05
bOceanotoga	0.000122444	0.000158633	0.000314623	0.000584851
bOdoribacter	1.32731e-06	1.9706e-06	0	0
bOenococcus	4.31374e-06	6.56865e-07	0	0
bOerskovia	0	0	0	1.20588e-05
bOkeania	3.0528e-05	1.11667e-05	1.08491e-05	0
bOleidesulfovibrio	0.00525148	0.00615548	0.000650944	0.000844115
bOleispira	0.000139699	0.000124804	0	0
bOligella	5.50832e-05	3.74413e-05	0	0
bOlivibacter	6.63653e-06	7.88238e-06	0	0
bOlsenella	5.30922e-06	1.9706e-06	0	0
bOpitutus	0	1.64216e-06	0	0
bOrenia	2.68779e-05	2.39756e-05	0.000195283	0.000108529
bOricola	9.95479e-07	5.25492e-06	0	0
bOrnatilinea	2.22324e-05	1.67501e-05	0	0
bOryzomonas	5.17649e-05	6.24022e-05	0	0
bOscillibacter	0.00393314	0.00700317	0.000113915	0.000349705
bOscillochloris	7.30018e-06	2.62746e-06	0	0
bOstreibacterium	1.65913e-06	2.29903e-06	0	0
bOttowia	3.98192e-06	3.94119e-06	2.16981e-05	3.61763e-05
bOxalobacter	0	1.31373e-06	0	0
bOxobacter	0	1.64216e-06	0	0
bPaenibacillus	0.000655357	0.000737331	0.00124222	0.00200176
bPaeniclostridium	1.09503e-05	2.16765e-05	0	0
bPaenihalocynthiibacter	6.63653e-07	0	0	0
bPajaroellobacter	6.63653e-07	6.56865e-07	0	0
bPandoraea	6.3047e-06	1.64216e-06	0	0.000132647
bPannonibacter	2.65461e-06	3.28433e-06	0	0
bPantoea	9.95479e-07	2.62746e-06	0.000151887	8.44115e-05
bPapillibacter	0.000109835	9.95151e-05	0.000211557	0.000120588
bParabacteroides	0.000211042	0.000159947	0.00022783	9.64702e-05
bParaburkholderia	3.91555e-05	2.89021e-05	5.42454e-05	1.20588e-05
bParachlamydia	7.96383e-06	2.95589e-06	2.16981e-05	1.20588e-05
bParacholeplasma	1.32731e-06	0	0	0
bParacoccus	9.98797e-05	7.42257e-05	0	0
bParacraurococcus	1.32731e-06	0	0	0
bParadesulfovibrio (ex Waite et al, 2020)	0.000159608	0.000156991	2.71227e-05	9.04408e-05
bParaliobacillus	5.64105e-06	5.25492e-06	0	1.20588e-05
bParamaledivibacter	2.58825e-05	2.03628e-05	0.000672642	0.000572792
bParamesorhizobium	6.63653e-07	1.31373e-06	0	0
bParapedobacter	2.88689e-05	2.06912e-05	0	0
bParapusillimonas	3.11917e-05	8.37503e-05	0	0
bParasegetibacter	1.32731e-06	1.64216e-06	0	0
bParashewanella	0	6.56865e-07	0	1.20588e-05
bParasporobacterium	5.01058e-05	6.63434e-05	0.000103066	6.02939e-05
bParvibaculum	5.97287e-06	5.25492e-06	0	0
bParvimonas	0	6.56865e-07	0	0
bPasteurella	4.64557e-06	3.28433e-06	4.33963e-05	7.23527e-05
bPaucibacter	3.41781e-05	3.02158e-05	0	0
bPaucidesulfovibrio	0.611684	0.784878	0.242965	0.326045
bPectinatus	5.30922e-06	1.47795e-05	1.08491e-05	0
bPectobacterium	7.36654e-05	4.13825e-05	0	0
bPedobacter	1.09503e-05	1.08383e-05	0	0
bPelagibaca	0.00018715	0.000136956	5.42454e-05	0
bPelagicoccus	3.31826e-07	6.56865e-07	0	0
bPelobacter	0.00677954	0.006121	0.000867926	0.000844115
bPelodictyon	7.30018e-06	2.62746e-06	2.16981e-05	0
bPelolinea	0.00345332	0.00331388	0.000433963	0.00078985
bPelorhabdus	3.98192e-06	1.9706e-06	0	0
bPelosinus	3.65009e-05	4.69658e-05	0	0
bPelotomaculum	0.00936381	0.011434	0.0110715	0.0137108
bPelovirga	2.58825e-05	7.55395e-06	0	0
bPeptoclostridium	7.96383e-05	8.80199e-05	0	3.61763e-05
bPeptoniphilus	2.95325e-05	2.2005e-05	1.08491e-05	0
bPeribacillus	5.64105e-06	9.85298e-06	0	6.02939e-06
bPerlabentimonas	1.02866e-05	1.28089e-05	2.16981e-05	1.20588e-05
bPetrimonas	3.15235e-05	2.79168e-05	1.08491e-05	6.02939e-06
bPetrocella	9.42387e-05	0.000175711	2.16981e-05	0
bPetroclostridium	1.99096e-06	1.9706e-06	0	0
bPetrotoga	0.00816591	0.00871036	0.0035368	0.00569174
bPhaeobacter	1.39367e-05	5.91179e-06	0	0
bPhaeodactylibacter	1.06184e-05	1.05098e-05	0	0
bPhaeovibrio	4.97739e-06	1.24804e-05	0	0
bPhascolarctobacterium	0.000368327	0.00162541	0.000135613	0.000211029
bPhenylobacterium	2.98644e-06	9.85298e-07	0	0
bPhocaeicola	0.00180646	0.00078791	0	0
bPhormidium	2.98644e-06	2.29903e-06	0	0
bPhosphitispora	2.25642e-05	1.90491e-05	1.08491e-05	0
bPhotobacterium	6.66971e-05	6.04316e-05	0	0
bPhotorhabdus	7.59882e-05	7.61963e-05	0	0
bPhycicoccus	3.31826e-07	0	0	0
bPhycisphaera	5.30922e-06	3.28433e-06	0	0
bPigmentiphaga	9.62296e-05	6.73287e-05	0	0
bPinisolibacter	5.30922e-06	2.95589e-06	0	0
bPirellula	9.95479e-07	1.31373e-06	0	0
bPiscirickettsia	3.31826e-06	2.95589e-06	0	0
bPistricoccus	2.65461e-06	6.56865e-07	0	0
bPlanctomyces	3.31826e-06	0	0	0
bPlanktothrix	1.65913e-06	1.31373e-06	0	0
bPlanococcus	1.99096e-06	1.31373e-06	0	0
bPlanosporangium	6.63653e-07	0	0.000254953	0.000536616
bPleomorphomonas	1.99096e-06	1.64216e-06	0	0
bPleomorphovibrio	2.68779e-05	2.16765e-05	0	2.41176e-05
bPlesiomonas	9.95479e-07	6.56865e-07	0	0
bPolaribacter	0	9.85298e-07	3.25472e-05	3.61763e-05
bPolaromonas	6.3047e-06	5.91179e-06	0	6.02939e-06
bPolycyclovorans	0	0	0	1.20588e-05
bPolynucleobacter	0.000320212	0.000410212	3.25472e-05	4.82351e-05
bPontibacillus	3.31826e-06	5.91179e-06	0	0
bPontibacter	7.30018e-06	4.59806e-06	0	6.02939e-06
bPontibacterium	9.95479e-07	0	0	0
bPonticaulis	6.63653e-07	3.28433e-07	0	0
bPontiella	5.04376e-05	2.72599e-05	6.50944e-05	6.02939e-06
bPontimonas	0	6.89708e-06	0	0
bPontivivens	3.65009e-06	4.26962e-06	0	0
bPorphyromonas	5.30922e-06	5.25492e-06	0	0
bPorticoccus	1.49322e-05	2.62746e-06	0	0
bPoseidonibacter	0.000128417	0.000228589	0.000195283	9.64702e-05
bPrevotella	0.000490107	0.000437801	0.000602123	0.00059088
bPricia	9.29114e-06	5.91179e-06	0	0
bPriestia	3.65009e-06	4.92649e-06	0	0
bProlixibacter	0.0216019	0.0142671	0.0198104	0.0175395
bPropionibacterium	1.02866e-05	3.28433e-06	2.16981e-05	2.41176e-05
bPropionispora	6.3047e-06	5.25492e-06	0	0
bPropionivibrio	1.22776e-05	3.08727e-05	0	6.02939e-06
bProsthecochloris	0.00266191	0.00318645	0.0208573	0.0157729
bProteiniborus	7.46609e-05	8.63778e-05	1.08491e-05	0
bProteiniclasticum	0.000501058	0.000653581	0.000244104	0.000211029
bProteiniphilum	0.00968203	0.00871791	0.000575001	0.000446175
bProteocatella	0.000155958	0.000223991	6.50944e-05	7.83821e-05
bProteus	1.99096e-05	3.54707e-05	0	2.41176e-05
bProvidencia	2.52188e-05	3.02158e-05	0	6.02939e-06
bPseudacidobacterium	1.65913e-06	2.29903e-06	0	0
bPseudanabaena	3.98192e-06	1.9706e-06	0	0
bPseudidiomarina	0	3.28433e-07	0	0
bPseudoalteromonas	0.000158613	7.84954e-05	0.000282076	0.000307499
bPseudoarcobacter	3.98192e-06	5.91179e-06	0	0
bPseudobacteroides	2.75416e-05	7.09414e-05	0.000330897	0.000162794
bPseudobutyrivibrio	1.99096e-05	2.36471e-05	0	0
bPseudoclostridium	1.99096e-06	2.95589e-06	0	0
bPseudodesulfovibrio	3.11863	4.91981	1.00561	1.51455
bPseudodonghicola	5.64105e-06	3.61276e-06	0	0
bPseudoduganella	6.63653e-07	0	0	0
bPseudoflavonifractor	9.95479e-06	1.67501e-05	0	0
bPseudofulvimonas	1.99096e-06	9.85298e-07	0	0
bPseudogemmobacter	6.63653e-07	1.31373e-06	0	0
bPseudogracilibacillus	1.99096e-06	2.29903e-06	0	0
bPseudohalioglobus	1.65913e-06	0	5.42454e-05	3.61763e-05
bPseudohongiella	4.81148e-05	3.77697e-05	0	0
bPseudomonas	0.00322237	0.00275752	0.00120425	0.00135661
bPseudooceanicola	1.19457e-05	6.56865e-06	0	0
bPseudopedobacter	2.98644e-06	3.94119e-06	0	0
bPseudoramibacter	6.63653e-07	1.64216e-06	0	0
bPseudorhizobium	0.00115077	0.001318	3.25472e-05	9.64702e-05
bPseudorhodobacter	6.63653e-07	0	0	0
bPseudorhodoferax	0.000185159	0.000131045	0	0
bPseudothermotoga	5.30922e-06	4.92649e-06	8.67926e-05	8.44115e-05
bPseudovibrio	3.31826e-06	2.62746e-06	0	0
bPseudoxanthomonas	1.19457e-05	7.88238e-06	0	0
bPsychrilyobacter	3.31826e-07	6.56865e-07	0	0
bPsychrobacillus	0	1.64216e-06	0	0
bPsychrobacter	0.00011813	9.88582e-05	7.59435e-05	0.000108529
bPsychroflexus	3.65009e-06	1.31373e-06	0	0
bPsychromonas	3.2519e-05	2.29903e-05	0	0
bPsychroserpens	1.99096e-06	1.64216e-06	0	0
bPullulanibacillus	6.63653e-07	0	0	0
bPumilibacter	6.3047e-06	2.29903e-06	0	0
bPuniceibacterium	3.31826e-07	3.28433e-07	0	0
bPuniceicoccus	3.31826e-07	0	0	0
bPusillimonas (ex Stolz et al, 2005)	0.00017985	0.000237457	3.25472e-05	6.02939e-06
bPuteibacter	3.65009e-06	5.58335e-06	0	0
bPygmaiobacter	0	1.64216e-06	3.25472e-05	0
bPyramidobacter	6.66971e-05	6.63434e-05	1.08491e-05	1.20588e-05
bPyxidicoccus	6.63653e-07	6.56865e-07	0	0
bRaineyella	1.02866e-05	6.24022e-06	0	0
bRalstonia	1.62595e-05	1.70785e-05	1.08491e-05	0
bRamlibacter	0.000135385	7.25836e-05	0	1.20588e-05
bRaoultella	0.000145008	0.000135314	0	0
bRaoultibacter	6.63653e-07	6.56865e-07	0	0
bRathayibacter	1.55958e-05	1.83922e-05	0	0
bRhabdochromatium	2.62143e-05	1.9706e-05	1.08491e-05	7.23527e-05
bRheinheimera	2.38915e-05	1.87207e-05	0	0
bRhizobium	9.78888e-05	7.22552e-05	0	1.20588e-05
bRhodanobacter	9.29114e-06	4.59806e-06	0	0
bRhodococcus	2.2896e-05	2.00344e-05	2.16981e-05	0
bRhodoferax	5.64105e-05	0.000142868	0	0
bRhodohalobacter	2.2896e-05	1.90491e-05	0	1.20588e-05
bRhodopirellula	0.000282384	0.000259462	7.59435e-05	0.000126617
bRhodoplanes	4.31374e-06	5.91179e-06	0	0
bRhodopseudomonas	5.17649e-05	4.99217e-05	1.62736e-05	5.42645e-05
bRhodosalinus	1.99096e-06	1.31373e-06	0	0
bRhodospira	6.47061e-05	5.94463e-05	1.08491e-05	2.41176e-05
bRhodospirillum	3.65009e-06	8.21081e-06	0	0
bRhodovulum	1.99096e-06	2.95589e-06	0	0
bRichelia	1.29412e-05	1.4451e-05	0	0
bRickettsia	1.49322e-05	1.41226e-05	0	0
bRiemerella	1.32731e-06	3.61276e-06	0	0
bRivicola	2.98644e-06	1.9706e-06	0	0
bRobertkochia	0	0	3.25472e-05	4.82351e-05
bRodentibacter	1.65913e-05	1.05098e-05	0	0
bRomboutsia	9.95479e-06	6.56865e-06	0	0
bRoseburia	6.63653e-07	2.62746e-06	2.16981e-05	4.82351e-05
bRoseibacillus	0	0	0	6.02939e-06
bRoseibium	0	0	1.08491e-05	1.20588e-05
bRoseiconus	1.99096e-06	1.31373e-06	0	0
bRoseiflexus	9.95479e-05	3.48138e-05	1.08491e-05	0
bRoseimaritima	7.33336e-05	6.92993e-05	0	0
bRoseivirga	4.31374e-06	4.59806e-06	0	1.20588e-05
bRoseomonas	3.98192e-06	4.92649e-06	0	0
bRoseospira	7.63201e-06	9.19611e-06	0	0
bRoseovarius	1.99096e-06	4.26962e-06	4.33963e-05	1.80882e-05
bRosistilla	3.31826e-06	2.62746e-06	0	0
bRossellomorea	9.95479e-07	1.31373e-06	0	0
bRothia	0	0	1.08491e-05	0
bRubeoparvulum	2.62143e-05	4.13825e-05	0	1.20588e-05
bRubinisphaera	3.98192e-06	1.31373e-06	0	0
bRubripirellula	1.65913e-05	1.87207e-05	0	0
bRubrivivax	5.30922e-06	5.25492e-06	3.25472e-05	0
bRuegeria	4.31374e-06	4.59806e-06	0	0
bRufibacter	0	1.31373e-06	0	0
bRuficoccus	6.96835e-06	7.88238e-06	0	0
bRuminiclostridium	0.00239844	0.00202216	0.00040684	0.000476322
bRuminococcus	2.12369e-05	2.2005e-05	1.08491e-05	0
bRunella	3.98192e-06	0	0	0
bRuthenibacterium	3.31826e-06	9.52454e-06	1.08491e-05	0
bSaccharicrinis	8.62748e-06	9.19611e-06	0	0
bSaccharospirillum	0	0	1.08491e-05	0
bSaccharothrix	7.96383e-06	1.31373e-06	0	0
bSalegentibacter	6.3047e-06	1.18236e-05	0	0
bSalicibibacter	6.63653e-07	0	0	0
bSalidesulfovibrio	0.00450355	0.00640969	0.00155142	0.00220676
bSalifodinibacter	4.64557e-06	1.9706e-06	1.08491e-05	0
bSalinibacillus	0	1.31373e-06	0	0
bSalinibacter	2.32278e-06	3.28433e-06	3.25472e-05	1.20588e-05
bSalinicoccus	2.55506e-05	1.87207e-05	0	0
bSalinicola	1.99096e-06	1.31373e-06	0	0
bSalinimicrobium	8.06338e-05	7.02846e-05	0.000146462	8.44115e-05
bSalinisphaera	0	0	0	3.61763e-05
bSalinispira	9.62296e-05	5.02502e-05	5.42454e-05	1.20588e-05
bSalinivibrio	8.62748e-06	1.47795e-05	0	0
bSalinivirga	7.49927e-05	6.89708e-05	2.71227e-05	1.20588e-05
bSalipiger	1.19457e-05	1.70785e-05	0	0
bSalirhabdus	1.65913e-06	6.56865e-07	0	0
bSandaracinomonas	1.99096e-06	6.56865e-07	0	0
bSanguibacter	0	0	0.0347496	0.0115583
bSarcina	9.95479e-07	6.56865e-07	0	0
bScatolibacter	0	0	2.16981e-05	0
bSchaalia	3.31826e-07	0	0	0
bSchinkia	0	6.56865e-07	0	0
bSchnuerera	0	1.9706e-06	0	0
bSchwartzia	2.65461e-06	0	0	0
bScopulibacillus	2.65461e-06	3.28433e-06	0	0
bScytolyngbya	6.63653e-07	2.62746e-06	0	0
bSebaldella	0	0	2.16981e-05	1.20588e-05
bSedimentibacter	0.000136712	0.000213153	1.62736e-05	6.63233e-05
bSedimenticola	2.58825e-05	2.06912e-05	1.08491e-05	0
bSedimentimonas	2.65461e-06	1.31373e-06	0	0
bSedimentisphaera	5.87333e-05	1.24804e-05	0.000141038	3.61763e-05
bSediminibacterium	8.85976e-05	6.076e-05	0	0
bSediminimonas	9.95479e-07	3.28433e-07	0	0
bSediminispirochaeta	0.000312249	0.000256177	0.000130189	0.000144705
bSediminivirga	0.000112821	0.000146481	5.96699e-05	4.22057e-05
bSelenomonas	1.5264e-05	9.85298e-06	0.000108491	0.000120588
bSenegalia	0.0154989	0.0226392	1.08491e-05	1.80882e-05
bSeramator	2.65461e-06	3.94119e-06	0	0
bSerpentinicella	1.46004e-05	2.72599e-05	2.16981e-05	0
bSerratia	7.267e-05	8.34219e-05	7.0519e-05	7.23527e-05
bShewanella	0.000234601	0.000216437	0.00022783	0.000120588
bShimia	4.64557e-06	1.64216e-05	0	0
bShinella	0	0	1.08491e-05	0
bShouchella	0	0	0.000151887	0.000162794
bSiminovitchia	8.62748e-06	6.24022e-06	3.25472e-05	1.20588e-05
bSimkania	3.31826e-06	9.85298e-07	0	0
bSinanaerobacter	0.000532913	0.000699561	0.00023868	0.000223087
bSinomicrobium	1.65913e-06	1.31373e-06	0	0
bSinorhizobium	3.41781e-05	2.6603e-05	0	0
bSmithella	0.00102933	0.000681826	2.71227e-05	6.02939e-05
bSneathiella	3.65009e-06	5.91179e-06	0	0
bSnodgrassella	6.3047e-06	8.21081e-06	0	0
bSodalis	2.32278e-05	4.46668e-05	0	0
bSoehngenia	8.69385e-05	7.88238e-05	0	0
bSolidesulfovibrio	0.0135737	0.0356848	0.017288	0.0286336
bSolimonas	6.96835e-06	4.59806e-06	0	0
bSolobacterium	9.95479e-07	4.92649e-06	0	0
bSorangium	6.63653e-07	6.56865e-07	0	0
bSpartinivicinus	0	0	2.16981e-05	9.64702e-05
bSphaerochaeta	0.108731	0.068778	0.181369	0.16037
bSphingobacterium	5.64105e-06	5.91179e-06	2.16981e-05	0
bSphingobium	9.95479e-07	3.28433e-07	0	0
bSphingomonas	4.31374e-06	1.05098e-05	5.42454e-06	0
bSpiribacter	2.25642e-05	2.16765e-05	0	1.20588e-05
bSpirochaeta	0.00012178	9.2618e-05	0.000802831	0.000608968
bSpirosoma	3.31826e-06	3.28433e-07	0	2.41176e-05
bSpongiibacter	9.62296e-06	1.70785e-05	0	0
bSporanaerobacter	9.95479e-07	3.28433e-06	0	0
bSporobacter	1.5264e-05	6.10884e-05	7.59435e-05	0.000204999
bSporohalobacter	0	0	8.67926e-05	6.02939e-05
bSporolactobacillus	5.64105e-05	4.56521e-05	0.0209116	0.0229298
bSporomusa	8.22929e-05	0.00011725	1.08491e-05	1.20588e-05
bSporosalibacterium	0.00206296	0.00301665	0.000504482	0.000446175
bSporosarcina	2.38915e-05	2.62746e-05	1.08491e-05	0
bSporotomaculum	0.000126758	0.000120863	1.08491e-05	3.01469e-05
bStaphylococcus	0.000103862	0.000124147	0.000905897	0.00138676
bStenotrophomonas	9.62296e-06	9.52454e-06	0	1.20588e-05
bStenoxybacter	0	6.56865e-07	0	0
bStreptobacillus	1.99096e-06	1.31373e-06	0	0
bStreptococcus	0.000408478	0.000586252	0.000244104	0.000144705
bStreptohalobacillus	0.000199428	0.000323834	3.25472e-05	2.41176e-05
bStreptomyces	7.36654e-05	9.91866e-05	5.42454e-05	0
bSubdoligranulum	3.65009e-06	1.31373e-06	1.08491e-05	0
bSulfidibacter	1.99096e-06	1.9706e-06	0	0
bSulfobacillus	8.62748e-06	2.62746e-06	0	0
bSulfuricurvum	0.00079937	0.00160275	0.000320048	0.000422057
bSulfuriferula	0	0	1.08491e-05	0
bSulfurihydrogenibium	4.04828e-05	3.74413e-05	0	0
bSulfurimonas	0.000980547	0.00169176	0.00216981	0.00158573
bSulfuritalea	7.30018e-06	5.58335e-06	2.16981e-05	0
bSulfurospirillum	0.474918	0.587735	0.588329	0.497159
bSulfurovum	0.000562777	0.00230855	0.0102741	0.0305931
bSunxiuqinia	0.000538886	0.000436158	0.000379717	0.000711468
bSutcliffiella	1.99096e-06	3.61276e-06	0	0
bSutterella	2.98644e-06	3.28433e-06	0	0
bSymbiobacterium	1.32731e-06	1.64216e-06	0	0
bSymmachiella	1.5264e-05	5.91179e-06	0	0
bSynechococcus	8.95931e-05	0.000111667	2.16981e-05	0
bSyntrophaceticus	1.16139e-05	1.47795e-05	0	0
bSyntrophobacter	3.88237e-05	2.75883e-05	4.33963e-05	7.23527e-05
bSyntrophobotulus	1.02866e-05	5.91179e-06	0	0
bSyntrophomonas	0.000965283	0.000871331	0.00168161	0.00123602
bSyntrophorhabdus	0.000312249	0.000229574	0.000254953	0.000235146
bSyntrophotalea	6.17894	4.82162	2.37335	2.10165
bSyntrophothermus	1.02866e-05	8.53925e-06	0	0
bSyntrophus	0.00109171	0.000820096	0.000189859	0.000132647
bTamilnaduibacter	0	0	1.08491e-05	0
bTamlana	1.32731e-06	0	0	0
bTangfeifania	0.0364926	0.0299751	0.0240361	0.0275965
bTannerella	2.65461e-06	1.31373e-06	0	0
bTautonia	1.99096e-06	4.59806e-06	0	0
bTelmatospirillum	1.7255e-05	1.18236e-05	0	0
bTenacibaculum	0.000304285	0.00022629	0.0530954	0.0795337
bTenuifilum	2.58825e-05	1.77354e-05	0	0
bTepidanaerobacter	6.76926e-05	6.56865e-05	6.50944e-05	6.02939e-05
bTepidibacillus	4.0151e-05	5.15639e-05	5.42454e-06	1.20588e-05
bTepidibacter	2.2896e-05	2.03628e-05	0	0
bTepidimicrobium	0.000163259	0.00012579	2.16981e-05	8.44115e-05
bTepidimonas	4.64557e-06	3.28433e-06	0.000206132	0.000108529
bTepidiphilus	0.0015347	0.00196403	4.88208e-05	0.000132647
bTepiditoga	0.000147995	0.000176368	0	0
bTerriglobus	1.65913e-06	0	0	0
bTerrihabitans	8.26248e-05	8.53925e-05	0.000173585	0.000428087
bTerrimicrobium	0	0	2.16981e-05	1.20588e-05
bTerrisporobacter	0	3.94119e-06	0	0
bTessaracoccus	1.62595e-05	1.9706e-05	0	0
bTetragenococcus	3.31826e-06	5.58335e-06	0	0
bThalassobacillus	1.32731e-06	1.9706e-06	0	0
bThalassobius	4.31374e-06	1.11667e-05	0	0
bThalassococcus	9.95479e-07	3.28433e-07	0	0
bThalassomonas	1.99096e-06	6.56865e-07	0	0
bThalassospira	5.3424e-05	4.23678e-05	0	0
bThalassotalea	6.63653e-07	6.56865e-07	0	0
bThauera	3.68327e-05	4.401e-05	0	1.20588e-05
bThermacetogenium	1.69231e-05	1.67501e-05	0.000151887	4.82351e-05
bThermaerobacter	1.65913e-06	6.56865e-07	0	0
bThermanaerosceptrum	5.97287e-06	4.26962e-06	4.33963e-05	3.61763e-05
bThermanaerothrix	9.95479e-07	2.95589e-06	0	0
bThermanaerovibrio	3.45099e-05	1.87207e-05	0	6.02939e-06
bThermicanus	6.3047e-06	1.9706e-06	0	0
bThermincola	2.32278e-06	2.62746e-06	0	0
bThermoanaerobacter	3.31826e-06	8.53925e-06	1.08491e-05	2.41176e-05
bThermoanaerobacterium	4.97739e-06	3.61276e-06	0	0
bThermobrachium	2.32278e-06	2.62746e-06	0	0
bThermoclostridium	0.000128417	0.00010904	3.25472e-05	3.01469e-05
bThermodesulfobacterium	8.62748e-06	1.11667e-05	0	0
bThermodesulforhabdus	8.29566e-06	1.9706e-06	0	0
bThermodesulfovibrio	6.37107e-05	5.28776e-05	8.67926e-05	6.63233e-05
bThermoflexus	1.32731e-06	1.64216e-06	0	0
bThermogutta	2.95325e-05	1.64216e-05	0	0
bThermohalobacter	2.98644e-06	3.28433e-06	0	0
bThermomonas	6.63653e-07	9.85298e-07	1.08491e-05	0
bThermosipho	0.00106583	0.00108514	0.000569576	0.000554704
bThermosulfurimonas	9.95479e-07	0	0	0
bThermosyntropha	9.29114e-06	7.88238e-06	0	1.20588e-05
bThermotalea	9.29114e-06	9.52454e-06	0.00350967	0.00507675
bThermotoga	4.44647e-05	4.07256e-05	4.33963e-05	4.22057e-05
bThermovenabulum	0	6.56865e-07	0	0
bThermovirga	0.0037284	0.00351686	0.00431251	0.00425072
bThermus	1.02866e-05	2.89021e-05	0	2.41176e-05
bThioalbus	1.46004e-05	1.37942e-05	0	6.02939e-06
bThioalkalivibrio	0.00497806	0.00582836	0	1.20588e-05
bThiobacillus	8.29566e-06	1.01814e-05	0	0
bThiocapsa	7.63201e-06	6.24022e-06	0	0
bThioclava	4.7783e-05	6.47012e-05	0	0
bThiococcus	9.29114e-06	5.91179e-06	0	0
bThiocystis	3.31826e-06	0	0	0
bThiodictyon	7.30018e-06	3.94119e-06	0	0
bThiohalobacter	1.32731e-06	2.95589e-06	0	0
bThiohalocapsa	0.0001981	0.00018228	5.42454e-06	1.20588e-05
bThiomargarita	1.65913e-06	1.31373e-06	1.08491e-05	1.20588e-05
bThiomicrorhabdus	1.32731e-06	0	0	0
bThiomicrospira	3.65009e-06	1.9706e-06	3.25472e-05	0
bThioploca	1.65913e-06	1.31373e-06	0	0
bThiopseudomonas	2.12369e-05	2.56177e-05	0	0
bThiorhodococcus	1.32731e-06	1.31373e-06	0	0
bThiorhodovibrio	6.63653e-05	0.000140569	1.08491e-05	0
bThiosulfatimonas	2.65461e-06	3.94119e-06	5.42454e-05	6.02939e-05
bThiosulfativibrio	2.65461e-06	0	0	0
bThiothrix	1.32731e-05	1.37942e-05	0	0
bThiovulum	6.63653e-07	2.62746e-06	0	0
bTichowtungia	0.000119126	8.60493e-05	2.71227e-05	6.63233e-05
bTildeniella	3.31826e-06	3.28433e-06	0	0
bTindallia	4.7783e-05	4.69658e-05	1.08491e-05	6.02939e-06
bTissierella	0.000143349	0.000163888	9.22171e-05	0.000301469
bTrabulsiella	3.31826e-07	4.92649e-06	0	0
bTreponema	0.000143017	0.000142211	3.25472e-05	1.20588e-05
bTrichlorobacter	0.000540213	0.000392477	4.33963e-05	2.41176e-05
bTrichococcus	0.000133726	0.000199359	2.16981e-05	0
bTritonibacter	6.63653e-07	3.28433e-06	0	0
bTropicimonas	3.31826e-07	1.31373e-06	0	0
bTruepera	6.63653e-07	3.28433e-07	0	0
bTuricibacter	6.63653e-07	4.92649e-06	0	0
bTurneriella	3.31826e-06	0	0	0
bUliginosibacterium	6.63653e-07	2.29903e-06	0	0
bUlvibacter	3.98192e-06	3.61276e-06	0	0
bUrbifossiella	1.99096e-06	9.85298e-07	0	0
bVallitalea	0.000475175	0.000592821	0.000390567	0.00039191
bVampirococcus	0.000153967	0.000251579	0	0
bVannielia	1.32731e-06	1.31373e-06	0	0
bVariovorax	0	0	2.16981e-05	1.20588e-05
bVeillonella	2.12369e-05	2.23334e-05	0	0
bVerminephrobacter	1.06184e-05	1.41226e-05	0	0
bVibrio	0.00119657	0.00101617	0.00093302	0.000735586
bVicingus	6.63653e-06	7.88238e-06	0	0
bVictivallis	3.78282e-05	1.90491e-05	4.33963e-05	4.82351e-05
bVirgibacillus	1.7255e-05	7.88238e-06	0	0
bWaddlia	0	0	2.16981e-05	1.20588e-05
bWeizmannia	3.98192e-06	1.31373e-05	0	0
bWilliamwhitmania	1.65913e-06	2.29903e-06	0	0
bWinogradskyella	1.22776e-05	7.22552e-06	1.08491e-05	0
bWolbachia	0	1.64216e-06	0	0
bWolinella	2.38915e-05	2.98874e-05	0	0
bXanthobacter	0	6.56865e-07	0	0
bXanthomonas	2.19005e-05	1.28089e-05	0	0
bXanthovirga	4.97739e-06	2.95589e-06	0	0
bXenophilus	0.000419428	0.000295589	0	0
bXylanivirga	3.31826e-06	1.31373e-06	0	0
bXylophilus	9.95479e-07	9.85298e-07	0	0
bYersinia	4.97739e-06	5.91179e-06	0	0
bYoonia	0	0	1.08491e-05	1.20588e-05
bYoungiibacter	0.00381036	0.00538564	0.00113915	0.0012722
bZavarzinella	2.32278e-06	5.58335e-06	0	0
bZavarzinia	8.62748e-06	3.94119e-06	0	0
bZhaonella	3.65009e-06	2.62746e-06	1.08491e-05	0
bZhenhengia	6.63653e-07	2.29903e-06	0	0
bZhongshania	0	0	0.000672642	0.000657203
bZobellia	1.32731e-06	5.25492e-06	0	0
bZoogloea	1.65913e-06	1.64216e-06	0	0
bZooshikella	1.32731e-06	1.31373e-06	0	0
bZunongwangia	1.99096e-06	6.56865e-07	0	0
Unclassified (Archaea and Bacteria)	68.3554	66.8426	64.095	61.6814
Sampling points: tank valve connected at 1.00 m height (p1) and 2.75 m height (p2).

## Sheet: Fungi_Genus
Genus	Sample
	Fungi_DNA (p1)	Fungi_DNA (p2)	Fungi_RNA (p1)	Fungi_RNA (p2)
fAbsidia	30.4855	40.0941	0	0
fAcaulospora	0.0265322	0	0	0
fAcidomyces	0.159193	0.387382	0	0
fAllomyces	0.0530645	0.221361	0	0
fAmanita	0.159193	0	0	0
fAmbispora	0.742903	2.32429	1.45278	2.01342
fApophysomyces	0.132661	0.387382	0	0
fArmillaria	0.822499	0.387382	0	0
fAspergillus	0.106129	0.193691	0	0
fAureobasidium	1.59193	0.498063	0	0
fBasidiobolus	0.0530645	0.110681	0	0
fBeauveria	0	0.0553403	0	0
fBotryobasidium	0.159193	0.387382	0	0
fBotryosphaeria	4.40435	2.76702	0	0
fCandida	0.0530645	0.0276702	0	0
fCeratobasidium	0.106129	0.110681	0	0
fClaroideoglomus	0.106129	0.221361	0	0
fClaviceps	0.0795967	0.0276702	0	0
fClonostachys	0.291855	0.442723	0	0
fCoemansia	0	0	2.90557	2.68456
fConiochaeta	0	0.0553403	0	0
fCryphonectria	0.106129	0	0	0
fDimargaris	0.0530645	0	0	0
fDiversispora	0.0530645	0.110681	0	0
fEndogone	0.0530645	0.0276702	0	0
fFomitopsis	0.47758	0.332042	0	0
fFusarium	0.0530645	0.110681	0.484262	1.34228
fGloeophyllum	0.159193	0	0	0
fGlomus	0.371451	0.498063	1.93705	0.671141
fGymnopilus	0.106129	0.166021	0	0
fHyphopichia	0	0	0.484262	0.671141
fLachancea	0	0.0553403	0	0
fLactifluus	0.0530645	0.193691	0	0
fLeucosporidium	0	0.0276702	0	0
fLinnemannia	0.583709	0.221361	0	0
fMalassezia	0.106129	0.0553403	0	0
fMicrobotryum	0	0.138351	0	0
fMollisia	0.185726	0.110681	0	0
fMortierella	0.0530645	0.0830105	0	0
fNemania	0.0265322	0	0	0
fNeopestalotiopsis	4.24516	4.70393	0	0
fPaecilomyces	0.212258	0.498063	0	0
fParaphaeosphaeria	0.23879	0.304372	0	0
fPenicillium	10.8252	6.8622	0	0
fPhaffia	2.28177	4.67626	0	0
fPichia	0	0	1.45278	2.68456
fPodila	0.424516	0.553403	0	0
fProtomyces	0.0265322	0.0553403	0	0
fPuccinia	0.849032	0.193691	0	0
fPyrrhoderma	0.849032	0.608744	0	0
fRhizoctonia	0.23879	0.221361	0	0
fRhizophagus	0.849032	0.830105	0	0
fRhizopus	13.7172	13.42	0.968523	0
fRhodotorula	0	0.0276702	0	0
fRostrohypoxylon	0.0265322	0.0553403	0	0
fRozella	0.0530645	0.166021	0	0
fRussula	0	0.110681	0	0
fSaccharomyces	0	0.110681	0	0
fSaccharomycodes	0.0795967	0.0553403	86.4407	75.5034
fSaitozyma	0.0265322	0	0	0
fSarocladium	0.0265322	0	0	0
fSchizosaccharomyces	0.106129	0.332042	1.93705	6.71141
fScytalidium	0.106129	0	0	0
fSmittium	0.106129	0.0276702	0	0
fSuillus	0.265322	0.249032	0	0
fThelotrema	0.106129	0.110681	0	0
fThozetella	0	0.0276702	0	0
fTolypocladium	0.0530645	0.166021	0	0
fTrametopsis	0.318387	0.0553403	0	0
fTrichoderma	0.159193	0.0830105	0	0
fTrichoglossum	0.47758	0.0553403	0	0
fValsa	0.106129	0	0	0
fWickerhamomyces	0	0.138351	0	0
Unclassified (Fungi)	21.2523	14.4715	1.93705	7.71812
Sampling points: tank valve connected at 1.00 m height (p1) and 2.75 m height (p2).
