# Supplementary material for: Metagenomics and metatranscriptomics of prokaryotic and fungal microbiomes in produced water associated with petroleum degradation and pipeline corrosion from an oil terminal in Brazil
Source: World J Microbiol Biotechnol. 2026 Jun 17;42(7):357. doi: 10.1007/s11274-026-05012-x (PMC13275535; doi:10.1007/s11274-026-05012-x)
Supplement: Supplementary file 5 — Supplementary Material 5 [file 11274_2026_5012_MOESM5_ESM.xlsx]

## Sheet: Archaea
Genus	Sample
	Archaea_DNA (p1)	Archaea_DNA (p2)	Archaea_RNA (p1)	Archaea_RNA (p2)
Archaeoglobus	1	1	1	1
Candidatus Argoarchaeum	1	1	1	1
Candidatus Methanodesulfokores	1	1	0	0
Candidatus Methanofastidiosum	1	1	1	1
Candidatus Methanoliparum	1	1	1	0
Candidatus Methanolliviera	1	1	0	0
Candidatus Methanomethylophilus	1	1	0	0
Candidatus Methanoperedens	1	1	0	1
Candidatus Methanosuratincola	1	1	0	1
Candidatus Prometheoarchaeum	1	0	0	0
Cuniculiplasma	1	1	0	0
Haloarcula	1	0	0	0
Halolamina	0	0	1	0
Halorubrum	1	1	0	0
Ignisphaera	1	1	1	1
Methanobacterium	1	1	1	1
Methanobrevibacter	1	1	1	1
Methanocalculus	1	1	1	1
Methanocaldococcus	1	1	0	0
Methanocella	1	1	0	0
Methanococcoides	1	1	1	1
Methanococcus	1	1	1	1
Methanocorpusculum	1	1	1	1
Methanoculleus	1	1	1	1
Methanofollis	1	1	1	1
Methanogenium	1	1	1	1
Methanohalobium	1	1	1	0
Methanohalophilus	1	1	1	1
Methanolacinia	1	1	1	1
Methanolinea	1	1	1	1
Methanolobus	1	1	1	1
Methanomassiliicoccus	1	1	0	1
Methanomethylovorans	1	1	1	1
Methanomicrobium	1	1	1	1
Methanoplanus	1	1	1	1
Methanoregula	1	1	1	1
Methanosalsum	1	1	1	1
Methanosarcina	1	1	1	1
Methanosphaerula	1	1	1	1
Methanospirillum	1	1	1	1
Methanothermobacter	1	1	1	1
Methanothermococcus	1	1	1	1
Methanothrix	1	1	1	1
Methanotorris	1	1	0	0
Methermicoccus	1	1	1	1
Natrinema	1	1	0	0
Nitrosarchaeum	1	1	0	0
Nitrososphaera	1	1	0	0
Palaeococcus	0	1	0	0
Pyrococcus	0	1	0	0
Pyrodictium	1	1	0	1
Staphylothermus	1	1	0	0
Thermococcus	1	1	1	1
Thermofilum	1	1	0	0
Sampling points: tank valve connected at 1.00 m height (p1) and 2.75 m height (p2).

## Sheet: Bacteria
Genus	Sample
	Bacteria_DNA (p1)	Bacteria_DNA (p2)	Bacteria_RNA (p1)	Bacteria_RNA (p2)
Abyssisolibacter	1	1	1	1
Acanthopleuribacter	1	1	0	0
Acetanaerobacterium	1	1	0	0
Acetivibrio	1	1	1	1
Acetoanaerobium	1	1	1	1
Acetobacter	1	1	0	0
Acetobacterium	1	1	1	1
Acetohalobium	1	1	1	0
Acetomicrobium	1	1	1	1
Acholeplasma	1	1	0	0
Achromobacter	1	1	1	1
Acidaminobacter	1	1	1	1
Acidaminococcus	1	0	0	0
Acididesulfobacillus	1	0	0	0
Acidiphilium	1	1	0	0
Acidithiobacillus	1	1	1	1
Acidovorax	1	1	1	0
Acinetobacter	1	1	1	1
Actibacterium	1	0	0	0
Actinomadura	1	1	0	0
Actinomyces	0	0	1	1
Acuticoccus	1	1	0	0
Adhaeribacter	0	0	0	1
Adlercreutzia	0	0	1	1
Adonisia	1	1	0	0
Aeoliella	1	1	0	0
Aequorivita	1	1	0	0
Aerococcus	1	1	1	1
Aeromicrobium	1	1	1	1
Aeromonas	1	1	1	1
Aestuariibacter	1	0	0	0
Afipia	1	1	0	0
Agathobacter	1	1	0	0
Aggregatibacter	1	1	0	0
Aggregatilinea	1	1	0	0
Agrobacterium	1	0	0	0
Ahrensia	1	1	0	0
Akkermansia	1	1	1	1
Albimonas	1	0	0	0
Alcaligenes	0	0	1	1
Alcanivorax	1	1	0	0
Algibacter	1	1	0	0
Algoriphagus	1	1	0	0
Aliagarivorans	1	1	0	0
Aliarcobacter	1	1	1	1
Alicyclobacillus	1	1	0	0
Aliidiomarina	1	1	0	0
Aliifodinibius	1	1	0	1
Aliiroseovarius	1	1	0	1
Aliivibrio	1	1	0	0
Alistipes	1	1	1	1
Alkalibacter	1	1	1	1
Alkalibacterium	1	1	1	1
Alkalibaculum	1	1	0	0
Alkalicella	1	1	1	1
Alkaliflexus	1	1	1	1
Alkalihalobacillus	1	1	1	0
Alkalihalophilus	1	1	0	0
Alkalilimnicola	0	0	1	1
Alkaliphilus	1	1	1	1
Alkalispirochaeta	1	1	0	0
Alkalitalea	1	1	0	0
Allochromatium	1	1	0	1
Allofustis	1	1	1	1
Allosaccharopolyspora	1	0	0	0
Alteribacillus	1	1	0	0
Altericroceibacterium	1	1	0	0
Alteromonas	1	1	0	0
Altibacter	1	1	0	0
Amantichitinum	1	1	0	0
Ameyamaea	1	1	0	0
Aminicella	1	0	0	0
Aminiphilus	1	1	1	1
Aminipila	1	1	0	0
Aminivibrio	1	1	1	1
Aminobacterium	1	1	1	1
Aminomonas	1	1	1	1
Ammonifex	0	1	0	1
Ammoniphilus	0	0	1	1
Amphibacillus	1	1	1	0
Amphritea	1	1	0	0
Amycolatopsis	1	1	0	0
Amylolactobacillus	0	0	1	1
Anaerobacillus	1	1	0	0
Anaerobacterium	1	1	1	1
Anaerobium	1	1	0	0
Anaerobranca	1	1	1	0
Anaerobutyricum	1	1	0	0
Anaerococcus	1	0	0	0
Anaerocolumna	1	1	0	1
Anaerofilum	1	1	0	0
Anaerofustis	1	1	0	0
Anaerohalosphaera	1	1	0	0
Anaerolinea	1	1	1	1
Anaeromicrobium	1	1	0	0
Anaeromonas	1	1	0	0
Anaeromusa	1	1	1	0
Anaeromyxobacter	1	1	0	0
Anaerophaga	1	1	1	1
Anaerophilus	0	0	1	0
Anaerosacchariphilus	1	1	1	1
Anaerosalibacter	1	1	1	1
Anaerosolibacter	1	1	1	1
Anaerosphaera	1	1	0	0
Anaerospora	1	1	0	0
Anaerostipes	1	1	1	1
Anaerotalea	1	1	1	1
Anaerotignum	1	1	1	1
Anaerotruncus	1	1	1	1
Anaerovirgula	1	1	1	1
Anaerovorax	1	1	1	1
Ancylomarina	1	1	0	0
Andreesenia	1	1	1	1
Andreprevotia	0	1	0	0
Aneurinibacillus	1	1	0	0
Angelakisella	1	1	0	0
Anoxybacillus	1	1	0	0
Anoxybacter	1	1	0	0
Antarcticimicrobium	1	1	0	0
Aphanizomenon	0	1	0	0
Aphanocapsa	1	1	0	0
Apibacter	1	1	0	0
Aquabacterium	1	0	0	0
Aquibacillus	1	1	0	0
Aquicella	1	0	0	0
Aquiluna	1	1	0	0
Aquimarina	1	1	0	0
Aquipluma	1	1	0	0
Aquirufa	0	1	0	0
Aquisalimonas	1	1	0	0
Aquisphaera	1	0	1	1
Aquitalea	1	1	0	0
Archangium	1	1	0	0
Arcobacter	1	1	1	1
Ardenticatena	1	1	0	0
Arenibacter	1	0	0	0
Arenimonas	1	1	0	0
Arhodomonas	1	1	0	1
Aridibacter	1	1	0	0
Aromatoleum	1	1	0	0
Arthrobacter	1	1	1	0
Arthrospira	1	1	0	0
Asaccharospora	1	1	1	1
Athalassotoga	1	1	0	0
Atribacter	1	1	1	1
Aureimonas	1	1	0	0
Aureisphaera	1	1	0	0
Aureispira	1	1	0	0
Aureitalea	1	0	0	0
Azoarcus	1	1	0	0
Azomonas	1	0	0	0
Azonexus	1	1	0	0
Azospira	1	1	0	0
Azospirillum	1	1	1	1
Azotobacter	1	1	0	0
Azovibrio	1	1	1	0
Bacillus	1	1	1	1
Bacterioplanes	0	1	1	1
Bacteriovorax	0	1	0	0
Bacteroides	1	1	1	1
Balneola	1	1	1	1
Bartonella	1	1	1	1
Bdellovibrio	1	1	0	0
Beggiatoa	1	1	0	0
Bellilinea	1	1	0	1
Bhargavaea	0	1	0	0
Bifidobacterium	1	1	1	1
Bilophila	1	1	1	1
Biomaibacter	1	0	0	0
Blastopirellula	1	1	0	0
Blattabacterium	1	1	0	0
Blautia	1	1	0	0
Bordetella	1	1	0	0
Boseongicola	1	0	0	0
Brachyspira	1	1	0	0
Bradyrhizobium	1	1	0	1
Bremerella	1	1	0	0
Breoghania	0	1	0	0
Brevefilum	1	1	1	1
Brevibacillus	1	1	0	1
Brevundimonas	1	1	0	0
Breznakibacter	1	1	1	1
Breznakiella	1	1	0	0
Brucella	1	1	0	0
Buchnera	0	1	0	0
Burkholderia	1	1	1	1
Buttiauxella	1	1	0	0
Butyricicoccus	1	1	0	0
Butyricimonas	1	1	0	0
Butyrivibrio	1	1	1	1
Caballeronia	1	1	0	0
Caenispirillum	1	1	0	0
Caldanaerobacter	1	1	0	0
Caldanaerobius	1	1	0	0
Calderihabitans	1	1	1	1
Caldibacillus	1	1	0	0
Caldicellulosiruptor	1	1	0	0
Caldichromatium	1	1	0	0
Caldicoprobacter	1	1	1	1
Caldilinea	1	1	0	0
Caldisalinibacter	1	1	1	0
Caldisericum	1	1	0	0
Calditerrivibrio	1	1	0	0
Caldithrix	1	1	1	1
Calidithermus	1	1	0	0
Caloramator	1	1	0	0
Caloranaerobacter	1	1	1	1
Calorimonas	1	0	0	0
Calothrix	1	1	1	0
Calycomorphotria	1	1	0	0
Caminicella	1	1	0	1
Campylobacter	1	1	1	1
Candidatus Accumulibacter	1	1	0	0
Candidatus Aegiribacteria	1	1	1	1
Candidatus Anammoximicrobium	1	1	0	0
Candidatus Aphodomonas	1	1	0	0
Candidatus Avichristensenella	0	1	0	0
Candidatus Azobacteroides	1	0	0	0
Candidatus Bipolaricaulis	0	1	0	0
Candidatus Borkfalkia	1	1	0	0
Candidatus Brocadia	1	1	1	1
Candidatus Caccousia	1	1	0	0
Candidatus Chazhemtobacterium	1	0	0	1
Candidatus Chloroploca	1	1	0	0
Candidatus Cloacimonas	1	1	1	1
Candidatus Contendobacter	1	1	0	0
Candidatus Contubernalis	1	1	0	0
Candidatus Coprovivens	0	1	0	0
Candidatus Cryosericum	1	1	0	1
Candidatus Dactylopiibacterium	1	1	0	0
Candidatus Desulfofervidus	1	1	0	1
Candidatus Desulforudis	1	1	1	1
Candidatus Dichloromethanomonas	1	1	0	0
Candidatus Egerieimonas	1	1	0	0
Candidatus Electronema	1	1	0	0
Candidatus Electrothrix	1	1	1	1
Candidatus Entotheonella	1	1	1	0
Candidatus Excrementavichristensenella	0	1	0	0
Candidatus Faeciplasma	0	1	0	0
Candidatus Faecisoma	1	1	0	0
Candidatus Faecousia	1	0	0	0
Candidatus Fermentibacter	1	1	0	0
Candidatus Fonsibacter	1	0	0	0
Candidatus Formimonas	1	1	1	1
Candidatus Frackibacter	1	1	1	1
Candidatus Gallibacteroides	1	1	0	0
Candidatus Hakubanella	1	1	1	1
Candidatus Hydrogenedens	1	1	0	0
Candidatus Hydromicrobium	1	1	1	1
Candidatus Izimaplasma	1	1	1	1
Candidatus Jettenia	1	0	0	0
Candidatus Kentron	1	1	1	1
Candidatus Kryptobacter	1	1	0	0
Candidatus Kryptonium	1	0	0	0
Candidatus Kuenenia	1	1	0	0
Candidatus Limiplasma	1	1	0	0
Candidatus Limivivens	1	1	0	0
Candidatus Macondimonas	0	1	0	0
Candidatus Magnetobacterium	1	1	0	0
Candidatus Magnetoglobus	1	1	1	0
Candidatus Magnetomorum	1	1	1	1
Candidatus Magnetoovum	1	1	0	0
Candidatus Manganitrophus	0	0	0	1
Candidatus Marinarcus	1	1	0	0
Candidatus Mcinerneyibacterium	1	1	0	0
Candidatus Methylopumilus	1	1	0	0
Candidatus Methylumidiphilus	1	1	0	0
Candidatus Microsaccharimonas	1	1	0	0
Candidatus Microthrix	1	1	0	0
Candidatus Moanabacter	1	1	0	0
Candidatus Muirbacterium	1	1	1	1
Candidatus Mycosynbacter	1	1	0	0
Candidatus Nitronauta	0	0	0	1
Candidatus Nitrotoga	0	1	0	0
Candidatus Omnitrophus	1	1	0	0
Candidatus Ozemobacter	1	1	0	0
Candidatus Paceibacter	1	0	0	0
Candidatus Pelagibacter	1	1	1	1
Candidatus Pelethousia	1	0	0	0
Candidatus Phytoplasma	1	1	0	0
Candidatus Promineofilum	1	1	0	0
Candidatus Pullichristensenella	1	1	0	0
Candidatus Puniceispirillum	1	0	0	0
Candidatus Rhabdochlamydia	1	1	0	0
Candidatus Riesia	1	1	0	0
Candidatus Roseilinea	1	1	0	0
Candidatus Ruthia	1	1	0	0
Candidatus Sabulitectum	1	1	1	1
Candidatus Saccharimonas	1	1	0	0
Candidatus Scalindua	1	1	1	1
Candidatus Scatomorpha	1	1	1	1
Candidatus Schmidhempelia	0	1	0	0
Candidatus Soleaferrea	1	1	0	0
Candidatus Spyradomonas	1	1	0	0
Candidatus Stahlbacteria	1	1	0	0
Candidatus Sulfidibacterium	0	0	0	1
Candidatus Sulfopaludibacter	1	1	0	0
Candidatus Symbiobacter	0	1	0	0
Candidatus Syntrophocurvum	1	1	1	1
Candidatus Syntrophosphaera	1	1	1	1
Candidatus Termititenax	1	1	0	0
Candidatus Thiodiazotropha	1	1	1	1
Candidatus Thiodubiliella	1	0	0	0
Candidatus Thiosymbion	0	0	1	0
Candidatus Vecturithrix	1	1	0	0
Candidatus Velamenicoccus	1	1	1	0
Candidatus Ventricola	1	0	0	0
Candidatus Viridilinea	1	0	1	1
Candidatus Vondammii	0	0	0	1
Candidatus Weimeria	0	0	0	1
Capillibacterium	1	1	0	0
Capnocytophaga	1	1	1	1
Caproicibacter	1	1	0	0
Caproiciproducens	1	1	0	0
Carboxydocella	1	1	0	0
Carboxydothermus	1	1	0	0
Carboxylicivirga	1	1	1	0
Carnobacterium	1	1	0	0
Castellaniella	1	1	0	0
Catonella	1	1	0	0
Caulifigura	1	1	0	0
Caulobacter	0	1	0	0
Celeribacter	1	1	0	0
Cellulosilyticum	1	1	1	1
Cereibacter	1	1	0	0
Cetobacterium	1	1	0	0
Chelatococcus	1	0	0	0
Chitinispirillum	1	1	1	0
Chitinivibrio	1	1	0	0
Chitinophaga	1	1	1	1
Chlamydia	0	0	0	1
Chloracidobacterium	1	1	0	0
Chlorobium	1	1	0	1
Chloroflexus	1	1	0	0
Chloroherpeton	1	1	0	0
Christensenella	1	1	1	1
Chromatium	1	1	0	1
Chromatocurvus	1	1	0	0
Chromobacterium	1	1	1	1
Chryseobacterium	1	1	1	1
Chrysiogenes	1	1	0	0
Chthoniobacter	1	0	0	0
Chthonobacter	0	1	0	0
Citrifermentans	1	1	1	1
Citrobacter	1	1	0	0
Clavibacter	1	1	0	0
Cloacibacillus	1	1	0	0
Cloacibacterium	1	1	1	0
Clostridiisalibacter	1	1	1	1
Clostridioides	1	1	1	1
Clostridium	1	1	1	1
Cobetia	1	1	0	0
Cohaesibacter	1	1	1	1
Cohnella	1	1	0	0
Coleofasciculus	0	0	1	1
Collinsella	1	1	0	1
Colwellia	1	1	0	0
Conexibacter	1	1	0	0
Confluentibacter	0	1	0	0
Congregibacter	0	0	0	1
Consotaella	1	1	0	0
Coprococcus	1	1	1	0
Coprothermobacter	1	1	1	1
Coraliomargarita	0	0	1	0
Corallococcus	1	1	0	0
Corynebacterium	1	1	1	1
Coxiella	1	1	0	0
Crassaminicella	1	1	0	1
Croceimicrobium	1	0	0	0
Crocinitomix	1	1	0	0
Cronobacter	1	1	1	1
Cryobacterium	1	1	0	0
Cupidesulfovibrio	1	1	0	1
Cupriavidus	1	1	0	0
Curtobacterium	0	0	0	1
Curvibacter	0	1	1	1
Cutibacterium	0	1	1	1
Cyanobium	1	1	0	0
Cyanomargarita	0	0	0	1
Cyanothece	1	1	0	0
Cyclobacterium	1	1	0	0
Cycloclasticus	1	1	1	1
Cytobacillus	1	1	1	1
Cytophaga	1	1	0	0
Dechloromonas	1	1	1	1
Deferribacter	1	1	0	0
Deferrisoma	1	1	1	1
Deferrivibrio	1	1	0	0
Defluviitalea	1	1	0	0
Dehalobacter	1	1	1	1
Dehalobacterium	1	1	1	1
Dehalococcoides	1	1	0	0
Dehalogenimonas	1	1	1	1
Deinococcus	1	1	1	1
Delftia	1	1	0	1
Dendrosporobacter	0	1	0	0
Denitratisoma	1	1	0	0
Denitrobacterium	0	1	0	0
Denitrovibrio	1	1	1	1
Desemzia	1	1	0	0
Desnuesiella	1	1	1	1
Desulfacinum	1	1	1	1
Desulfallas	1	1	0	0
Desulfamplus	1	1	1	1
Desulfarculus	1	1	1	1
Desulfatibacillum	1	1	1	1
Desulfatiglans	1	1	0	1
Desulfatirhabdium	1	1	1	1
Desulfatitalea	1	1	1	1
Desulfitibacter	1	1	1	0
Desulfitobacterium	1	1	1	1
Desulfobacca	1	1	0	1
Desulfobacter	1	1	1	1
Desulfobacterium	1	1	1	1
Desulfobacula	1	1	1	1
Desulfobaculum	1	1	0	1
Desulfobotulus	1	1	1	0
Desulfobulbus	1	1	1	1
Desulfocapsa	1	1	1	1
Desulfocarbo	1	1	1	1
Desulfocicer	1	1	1	1
Desulfococcus	1	1	1	1
Desulfocucumis	1	1	0	0
Desulfocurvibacter	1	1	1	1
Desulfocurvus	1	1	1	1
Desulfofalx	1	1	0	0
Desulfofarcimen	1	1	0	0
Desulfofundulus	1	1	0	0
Desulfofustis	1	1	1	1
Desulfoglaeba	1	1	1	1
Desulfogranum	1	1	1	1
Desulfohalobium	1	1	1	1
Desulfohalovibrio	1	1	1	1
Desulfolucianica	1	1	1	1
Desulfoluna	1	1	1	1
Desulfolutivibrio	1	1	1	1
Desulfomicrobium	1	1	1	1
Desulfomonile	1	1	0	0
Desulfonatronospira	1	1	1	1
Desulfonatronovibrio	1	1	1	1
Desulfonatronum	1	1	1	1
Desulfonauticus	1	1	1	1
Desulfonema	1	1	1	1
Desulfonispora	1	1	0	0
Desulfopila	1	1	1	1
Desulfoplanes	1	1	1	1
Desulfoprunum	1	1	0	0
Desulforadius	1	1	0	0
Desulforamulus	1	1	1	1
Desulforapulum	1	1	1	1
Desulforegula	1	1	0	0
Desulforhabdus	1	1	1	0
Desulforhopalus	1	1	1	1
Desulfosalsimonas	1	1	0	1
Desulfosarcina	1	1	1	1
Desulfoscipio	1	1	0	1
Desulfosediminicola	1	1	0	0
Desulfosoma	1	1	0	0
Desulfospira	1	1	1	1
Desulfosporosinus	1	1	1	1
Desulfosudis	1	1	1	1
Desulfotalea	1	1	0	1
Desulfotignum	1	1	1	1
Desulfotomaculum	1	1	1	1
Desulfotruncus	1	1	1	1
Desulfovermiculus	1	1	1	1
Desulfovibrio	1	1	1	1
Desulfovulcanus	1	1	0	0
Desulfurella	1	1	0	0
Desulfuribacillus	1	1	0	0
Desulfurispira	1	1	0	0
Desulfurispora	0	1	0	0
Desulfurivibrio	1	1	0	0
Desulfurobacterium	1	1	0	0
Desulfuromonas	1	1	1	1
Desulfuromusa	1	1	1	1
Dethiobacter	1	1	1	1
Dethiosulfatarculus	1	1	1	1
Dethiosulfatibacter	1	1	1	1
Dethiosulfovibrio	1	1	1	1
Devosia	1	1	0	0
Diaphorobacter	1	1	0	0
Dichelobacter	1	1	1	1
Dickeya	1	1	1	1
Dictyobacter	0	1	0	0
Dielma	1	0	0	0
Dinghuibacter	1	1	0	0
Diplocloster	1	1	0	0
Dokdonella	1	0	0	0
Dokdonia	1	1	0	0
Dolosigranulum	1	1	0	0
Domibacillus	1	0	0	0
Dorea	1	1	1	1
Draconibacterium	1	1	1	1
Duganella	1	1	0	0
Dyadobacter	1	1	0	0
Dyella	1	1	0	0
Dysgonomonas	1	1	0	0
Dysosmobacter	1	1	0	0
Echinicola	1	1	0	0
Ectobacillus	1	1	0	0
Ectothiorhodospira	1	1	1	1
Edwardsiella	0	1	0	0
Eilatimonas	1	1	0	0
Eisenbergiella	1	1	0	0
Ekhidna	1	1	0	0
Elizabethkingia	1	1	0	1
Elstera	1	1	0	0
Elusimicrobium	0	0	0	1
Emergencia	1	1	1	1
Emticicia	0	1	0	0
Endomicrobium	1	1	0	0
Endozoicomonas	1	1	0	0
Ensifer	0	0	0	1
Enterobacter	1	1	1	1
Enterocloster	1	1	0	0
Enterococcus	1	1	1	1
Enterovibrio	1	1	0	0
Epibacterium	1	1	1	1
Epulopiscium	1	1	1	1
Erwinia	1	1	0	0
Erysipelatoclostridium	1	1	0	0
Erysipelothrix	1	1	0	0
Erythrobacter	1	1	0	0
Escherichia	1	1	1	1
Ethanoligenens	1	1	1	0
Eubacterium	1	1	1	1
Euryhalocaulis	1	1	0	0
Evtepia	1	1	0	0
Exiguobacterium	1	1	1	0
Extensimonas	1	1	0	0
Extibacter	1	1	0	0
Facilibium	1	1	0	0
Facklamia	1	1	0	0
Faecalibacterium	1	1	0	1
Faecalicatena	1	1	1	1
Fastidiosipila	1	1	1	1
Feifania	1	1	0	0
Fermentimonas	1	1	0	0
Ferrimonas	1	1	1	0
Ferrovibrio	0	0	1	1
Ferrovum	1	0	0	0
Ferruginibacter	1	1	0	0
Ferruginivarius	1	1	0	0
Fervidicola	0	1	1	1
Fervidobacterium	1	1	0	0
Fibrella	1	1	0	0
Fibrobacter	1	1	1	1
Fictibacillus	1	1	1	1
Fimbriiglobus	0	0	1	0
Finegoldia	1	1	0	0
Fischerella	1	0	0	0
Flagellatimonas	1	1	0	0
Flammeovirga	1	1	0	0
Flavilitoribacter	1	1	0	0
Flavobacterium	1	1	1	1
Flavonifractor	1	1	0	0
Flexilinea	1	1	0	0
Flexistipes	1	1	1	1
Fluviicola	1	1	0	0
Fontibacillus	1	1	0	0
Fonticella	1	1	0	0
Formosa	1	1	1	1
Fournierella	1	1	0	0
Francisella	1	1	1	1
Frankia	1	1	0	0
Fredinandcohnia	1	1	0	0
Frigidibacter	1	1	0	0
Frigoribacterium	0	0	1	1
Fuchsiella	1	1	0	0
Fulvimarina	1	1	0	0
Fulvivirga	0	0	1	1
Fundicoccus	1	1	0	0
Fundidesulfovibrio	1	1	1	1
Furfurilactobacillus	1	1	0	0
Fusibacter	1	1	1	1
Fusicatenibacter	1	0	0	0
Fusobacterium	1	1	1	1
Gallaecimonas	0	0	1	1
Gallibacterium	1	1	0	0
Gallicola	1	1	1	1
Gallionella	1	1	0	0
Garciella	1	1	0	0
Gehongia	1	1	0	0
Gelidibacter	1	1	0	0
Gelria	1	1	1	1
Geminicoccus	1	1	0	0
Geminisphaera	1	1	0	0
Gemmatimonas	1	1	1	1
Gemmiger	1	1	0	0
Geoalkalibacter	1	1	1	1
Geobacillus	1	1	1	1
Geobacter	1	1	1	1
Geofilum	1	1	0	0
Geomesophilobacter	1	1	0	0
Geomonas	1	1	1	1
Geopsychrobacter	1	1	1	1
Geosporobacter	1	1	0	0
Geotalea	1	1	1	1
Geothermobacter	1	1	1	1
Geothrix	1	1	0	0
Geotoga	1	1	1	1
Geovibrio	1	1	0	1
Ghiorsea	1	1	0	0
Gilliamella	1	1	0	0
Gillisia	1	1	1	1
Gimesia	1	1	0	1
Glaesserella	1	1	0	0
Globicatella	1	1	1	1
Gluconobacter	1	1	0	0
Glycomyces	1	1	0	0
Gordonia	0	1	0	0
Gordonibacter	1	1	0	0
Gottschalkia	1	1	1	1
Gracilibacillus	1	1	0	0
Gracilibacter	1	1	0	0
Gracilimonas	0	1	0	0
Gramella	1	1	0	0
Granulicoccus	1	0	0	0
Gudongella	1	1	1	1
Gulosibacter	0	0	0	1
Guyparkeria	1	1	1	1
Gynuella	0	0	0	1
Haematobacter	1	1	0	0
Haemophilus	1	1	0	1
Hafnia	0	0	1	1
Hahella	0	0	1	0
Halalkalibacter	1	1	0	0
Halanaerobacter	1	1	1	1
Halanaerobium	1	1	1	1
Halarcobacter	1	1	1	1
Halarsenatibacter	1	1	1	1
Haliangium	1	1	0	0
Haliea	1	1	0	0
Halioglobus	1	1	0	0
Haliscomenobacter	1	1	0	0
Halocella	1	1	1	1
Halochromatium	1	1	1	1
Halodesulfovibrio	1	1	1	1
Haloimpatiens	1	1	1	1
Halolactibacillus	1	1	1	1
Halomicronema	1	1	0	0
Halomonas	1	1	1	1
Halonatronum	1	1	0	0
Haloplasma	1	1	0	0
Halopseudomonas	1	1	0	0
Halorhodospira	1	1	0	0
Halothermothrix	1	1	1	1
Halothiobacillus	1	1	1	0
Halpernia	1	1	0	0
Hanstruepera	1	1	0	0
Hathewaya	1	1	0	0
Helicobacter	1	1	1	1
Heliomicrobium	1	1	0	0
Heliorestis	1	1	0	0
Henriciella	1	1	0	0
Herbaspirillum	1	1	0	0
Herbinix	0	1	0	0
Herminiimonas	1	1	0	0
Herpetosiphon	1	1	0	0
Hespellia	1	1	0	0
Heyndrickxia	1	1	0	0
Hippea	1	1	1	1
Hormoscilla	1	1	0	0
Hornefia	0	0	0	1
Humidesulfovibrio	1	1	1	1
Hungatella	1	1	1	1
Hydrogenimonas	1	1	1	0
Hydrogenophilus	1	1	0	0
Hydrogenovibrio	1	1	0	0
Hydrotalea	1	1	0	0
Hymenobacter	1	1	0	0
Hyphomonas	1	1	0	0
Hypnocyclicus	1	1	0	0
Hyunsoonleella	1	1	1	1
Idiomarina	1	1	0	0
Ignavibacterium	1	1	0	0
Ihubacter	1	0	0	0
Ilumatobacter	1	1	0	0
Ilyobacter	1	1	0	0
Imhoffiella	1	1	0	0
Inediibacterium	1	1	1	1
Inquilinus	1	1	0	0
Insolitispirillum	1	1	0	0
Intestinibacter	1	1	0	0
Intestinimonas	1	1	0	1
Iocasia	1	1	1	1
Isachenkonia	1	1	0	1
Janthinobacterium	1	1	0	0
Jeongeupia	1	1	0	0
Jeotgalibaca	1	1	0	0
Jeotgalibacillus	1	1	0	0
Jeotgalicoccus	1	1	0	1
Jiangella	1	1	0	0
Jonquetella	1	1	1	1
Joostella	1	1	0	0
Kaistia	0	1	0	0
Kaustia	1	1	0	0
Kerstersia	1	1	0	0
Ketobacter	1	1	0	0
Kiloniella	1	1	0	0
Kineothrix	0	0	1	1
Kiritimatiella	1	1	0	0
Kistimonas	1	1	0	0
Klebsiella	1	1	1	1
Koleobacter	1	1	1	0
Kosakonia	1	1	0	0
Kosmotoga	1	1	1	1
Kouleothrix	1	1	0	0
Kribbella	1	1	0	0
Ktedonobacter	1	1	0	0
Kyrpidia	1	1	0	0
Labedella	0	0	1	1
Labilibaculum	1	1	1	1
Labilithrix	1	1	0	0
Labrenzia	1	0	0	0
Laceyella	1	1	0	0
Lachnoclostridium	1	1	0	0
Lacipirellula	1	1	0	0
Lacrimispora	1	1	1	1
Lacticigenium	1	1	0	0
Lactiplantibacillus	1	1	1	1
Lactobacillus	1	1	0	0
Lactococcus	1	1	0	0
Lactonifactor	1	1	0	0
Laribacter	1	1	1	1
Larkinella	0	1	0	0
Larsenimonas	1	0	0	0
Lascolabacillus	1	1	0	0
Lebetimonas	1	1	1	0
Leclercia	1	1	0	0
Lederbergia	1	1	0	0
Legionella	1	1	0	1
Lentibacillus	1	0	0	0
Lentihominibacter	0	1	0	0
Lentimicrobium	1	1	1	1
Lentimonas	0	1	0	0
Lentzea	1	1	0	0
Leptolinea	1	1	0	1
Leptolyngbya	1	1	0	0
Leptonema	1	1	0	0
Leptospira	1	1	1	1
Leptotrichia	1	1	0	1
Leucobacter	1	1	1	1
Leuconostoc	1	1	0	0
Leucothrix	0	1	0	0
Levilinea	1	1	0	0
Lewinella	1	0	1	1
Ligilactobacillus	1	1	0	0
Lignipirellula	1	1	0	0
Limihaloglobus	1	1	1	1
Limisalsivibrio	1	1	0	0
Limnochorda	1	0	0	0
Limnohabitans	1	1	0	0
Limnospira	1	1	0	0
Limoniibacter	1	1	1	1
Limosilactobacillus	1	1	0	0
Listeria	1	1	1	1
Litoreibacter	1	0	0	0
Litoribacter	0	0	0	1
Litorilinea	1	0	0	0
Loktanella	1	1	0	0
Longicatena	0	0	0	1
Longilinea	1	1	0	0
Longirhabdus	1	0	0	0
Lottiidibacillus	0	0	1	0
Luminiphilus	1	1	0	0
Lunatimonas	1	1	0	0
Luteimonas	1	1	0	0
Luteolibacter	1	0	0	0
Lutibacter	1	1	0	0
Lutimaribacter	1	0	0	0
Lutispora	1	1	0	0
Lysinibacillus	1	1	1	1
Lysobacter	1	0	0	0
Macellibacteroides	1	1	0	0
Magnetofaba	1	1	0	0
Magnetospirillum	1	1	0	0
Magnetovibrio	1	1	0	0
Mahella	1	1	0	0
Mailhella	1	1	0	1
Malaciobacter	1	1	1	1
Maledivibacter	1	1	1	1
Malonomonas	1	1	1	1
Mameliella	1	1	0	0
Mangrovibacterium	1	1	1	1
Mangrovicoccus	0	0	0	1
Mangrovimonas	1	1	0	0
Mangrovivirga	1	0	0	0
Mannheimia	1	1	0	0
Marasmitruncus	1	1	1	1
Maribacter	1	0	0	0
Maribellus	1	1	1	1
Marichromatium	1	1	1	1
Maridesulfovibrio	1	1	1	1
Marinibacterium	0	1	0	0
Marinifilum	1	1	1	1
Mariniflexile	1	1	0	0
Marinilabilia	1	1	1	1
Marinilactibacillus	1	1	1	1
Mariniphaga	1	1	1	1
Marinisporobacter	1	1	0	0
Marinitoga	1	1	1	1
Marinobacter	1	1	1	1
Marinobacterium	1	1	1	1
Marinomonas	1	1	1	1
Marinospirillum	1	1	1	1
Marinovum	1	1	0	0
Marispirochaeta	1	1	1	1
Maritimibacter	1	1	0	0
Marivita	1	1	0	0
Marivivens	1	1	0	0
Marixanthomonas	0	1	0	0
Marvinbryantia	0	0	1	1
Massilia	1	1	1	1
Massilibacteroides	1	1	1	1
Massiliimalia	0	0	1	1
Massilimicrobiota	0	0	1	0
Megalodesulfovibrio	1	1	1	1
Megamonas	1	1	0	0
Megasphaera	1	1	0	1
Meiothermus	1	1	0	0
Melaminivora	1	1	0	0
Melioribacter	1	1	0	0
Mesoaciditoga	1	1	1	0
Mesobacillus	1	1	0	1
Mesorhizobium	1	1	1	1
Mesotoga	1	1	1	1
Metabacillus	1	1	0	0
Methylacidimicrobium	1	1	0	0
Methylobacter	1	1	0	0
Methylobacterium	1	1	1	1
Methylocaldum	1	1	0	0
Methyloceanibacter	0	0	1	1
Methylococcus	0	1	1	0
Methylocystis	1	1	0	0
Methylomagnum	1	1	0	0
Methylomicrobium	1	1	0	0
Methylomonas	1	1	1	1
Methylophaga	1	1	1	1
Methyloprofundus	1	1	1	1
Methylorubrum	1	0	0	0
Methylotenera	1	1	0	0
Methylotuvimicrobium	1	1	0	0
Methyloversatilis	0	1	0	0
Micavibrio	1	1	0	0
Microaerobacter	1	1	0	0
Microbacter	0	0	1	1
Microbacterium	1	1	0	1
Microbispora	1	1	0	0
Microbulbifer	1	1	1	1
Micrococcus	1	1	1	1
Microcoleus	0	1	0	0
Microcystis	1	1	1	0
Microlunatus	1	1	0	0
Micromonospora	1	1	1	0
Microvirga	1	1	0	0
Minicystis	1	0	0	0
Miniphocaeibacter	0	0	1	0
Mobilisporobacter	1	0	0	0
Mobilitalea	1	1	0	1
Modicisalibacter	1	1	0	0
Mogibacterium	1	1	1	1
Moorella	1	1	1	1
Moorena	1	1	0	0
Moraxella	1	0	0	0
Moritella	1	1	1	0
Motiliproteus	1	1	1	1
Mucilaginibacter	1	1	0	0
Muricauda	1	1	0	0
Muriicola	1	0	0	0
Mycobacterium	1	1	0	1
Mycobacteroides	1	1	0	1
Mycoplasmopsis	0	0	1	1
Naasia	1	0	0	0
Natranaerobius	1	1	1	0
Natranaerofaba	1	0	0	0
Natranaerovirga	1	1	1	1
Natroniella	1	1	1	1
Natronincola	1	1	0	0
Natronoflexus	1	1	0	0
Neiella	1	1	0	0
Neisseria	1	1	0	0
Neobacillus	1	1	0	0
Neobittarella	1	1	0	0
Neochlamydia	1	1	0	0
Neofamilia	1	1	0	0
Neptunomonas	0	0	1	0
Nesterenkonia	1	1	0	0
Nevskia	0	1	0	0
Niabella	0	1	0	0
Nioella	1	0	0	0
Nitratireductor	1	1	0	0
Nitratiruptor	1	1	0	0
Nitrincola	1	1	0	0
Nitrococcus	1	1	0	0
Nitrosococcus	1	1	1	1
Nitrosomonas	1	1	1	1
Nitrosophilus	1	1	0	0
Nitrosospira	1	1	0	0
Nitrospina	1	1	1	0
Nitrospira	1	1	1	1
Nitrospirillum	1	1	0	0
Niveispirillum	1	1	0	0
Nocardia	1	1	0	0
Nocardioides	1	1	0	0
Nocardiopsis	1	1	0	0
Nonlabens	1	1	0	0
Nostoc	1	1	1	1
Novibacillus	1	0	0	0
Noviherbaspirillum	0	1	1	1
Novipirellula	1	1	0	0
Novisyntrophococcus	1	1	0	0
Novosphingobium	1	1	1	1
Oceanibaculum	0	0	1	0
Oceanicaulis	1	1	0	1
Oceanicella	1	1	0	1
Oceanidesulfovibrio	1	1	1	1
Oceanimonas	1	1	0	0
Oceanipulchritudo	1	1	0	0
Oceanirhabdus	1	1	0	1
Oceanispirochaeta	1	1	0	0
Oceanithermus	0	1	0	0
Oceanobacillus	0	1	0	0
Oceanospirillum	1	1	0	1
Oceanotoga	1	1	1	1
Odoribacter	1	1	0	0
Oenococcus	1	1	0	0
Oerskovia	0	0	0	1
Okeania	1	1	1	0
Oleidesulfovibrio	1	1	1	1
Oleispira	1	1	0	0
Oligella	1	1	0	0
Olivibacter	1	1	0	0
Olsenella	1	1	0	0
Opitutus	0	1	0	0
Orenia	1	1	1	1
Oricola	1	1	0	0
Ornatilinea	1	1	0	0
Oryzomonas	1	1	0	0
Oscillibacter	1	1	1	1
Oscillochloris	1	1	0	0
Ostreibacterium	1	1	0	0
Ottowia	1	1	1	1
Oxalobacter	0	1	0	0
Oxobacter	0	1	0	0
Paenibacillus	1	1	1	1
Paeniclostridium	1	1	0	0
Paenihalocynthiibacter	1	0	0	0
Pajaroellobacter	1	1	0	0
Pandoraea	1	1	0	1
Pannonibacter	1	1	0	0
Pantoea	1	1	1	1
Papillibacter	1	1	1	1
Parabacteroides	1	1	1	1
Paraburkholderia	1	1	1	1
Parachlamydia	1	1	1	1
Paracholeplasma	1	0	0	0
Paracoccus	1	1	0	0
Paracraurococcus	1	0	0	0
Paradesulfovibrio (ex Waite et al. 2020)	1	1	1	1
Paraliobacillus	1	1	0	1
Paramaledivibacter	1	1	1	1
Paramesorhizobium	1	1	0	0
Parapedobacter	1	1	0	0
Parapusillimonas	1	1	0	0
Parasegetibacter	1	1	0	0
Parashewanella	0	1	0	1
Parasporobacterium	1	1	1	1
Parvibaculum	1	1	0	0
Parvimonas	0	1	0	0
Pasteurella	1	1	1	1
Paucibacter	1	1	0	0
Paucidesulfovibrio	1	1	1	1
Pectinatus	1	1	1	0
Pectobacterium	1	1	0	0
Pedobacter	1	1	0	0
Pelagibaca	1	1	1	0
Pelagicoccus	1	1	0	0
Pelobacter	1	1	1	1
Pelodictyon	1	1	1	0
Pelolinea	1	1	1	1
Pelorhabdus	1	1	0	0
Pelosinus	1	1	0	0
Pelotomaculum	1	1	1	1
Pelovirga	1	1	0	0
Peptoclostridium	1	1	0	1
Peptoniphilus	1	1	1	0
Peribacillus	1	1	0	1
Perlabentimonas	1	1	1	1
Petrimonas	1	1	1	1
Petrocella	1	1	1	0
Petroclostridium	1	1	0	0
Petrotoga	1	1	1	1
Phaeobacter	1	1	0	0
Phaeodactylibacter	1	1	0	0
Phaeovibrio	1	1	0	0
Phascolarctobacterium	1	1	1	1
Phenylobacterium	1	1	0	0
Phocaeicola	1	1	0	0
Phormidium	1	1	0	0
Phosphitispora	1	1	1	0
Photobacterium	1	1	0	0
Photorhabdus	1	1	0	0
Phycicoccus	1	0	0	0
Phycisphaera	1	1	0	0
Pigmentiphaga	1	1	0	0
Pinisolibacter	1	1	0	0
Pirellula	1	1	0	0
Piscirickettsia	1	1	0	0
Pistricoccus	1	1	0	0
Planctomyces	1	0	0	0
Planktothrix	1	1	0	0
Planococcus	1	1	0	0
Planosporangium	1	0	1	1
Pleomorphomonas	1	1	0	0
Pleomorphovibrio	1	1	0	1
Plesiomonas	1	1	0	0
Polaribacter	0	1	1	1
Polaromonas	1	1	0	1
Polycyclovorans	0	0	0	1
Polynucleobacter	1	1	1	1
Pontibacillus	1	1	0	0
Pontibacter	1	1	0	1
Pontibacterium	1	0	0	0
Ponticaulis	1	1	0	0
Pontiella	1	1	1	1
Pontimonas	0	1	0	0
Pontivivens	1	1	0	0
Porphyromonas	1	1	0	0
Porticoccus	1	1	0	0
Poseidonibacter	1	1	1	1
Prevotella	1	1	1	1
Pricia	1	1	0	0
Priestia	1	1	0	0
Prolixibacter	1	1	1	1
Propionibacterium	1	1	1	1
Propionispora	1	1	0	0
Propionivibrio	1	1	0	1
Prosthecochloris	1	1	1	1
Proteiniborus	1	1	1	0
Proteiniclasticum	1	1	1	1
Proteiniphilum	1	1	1	1
Proteocatella	1	1	1	1
Proteus	1	1	0	1
Providencia	1	1	0	1
Pseudacidobacterium	1	1	0	0
Pseudanabaena	1	1	0	0
Pseudidiomarina	0	1	0	0
Pseudoalteromonas	1	1	1	1
Pseudoarcobacter	1	1	0	0
Pseudobacteroides	1	1	1	1
Pseudobutyrivibrio	1	1	0	0
Pseudoclostridium	1	1	0	0
Pseudodesulfovibrio	1	1	1	1
Pseudodonghicola	1	1	0	0
Pseudoduganella	1	0	0	0
Pseudoflavonifractor	1	1	0	0
Pseudofulvimonas	1	1	0	0
Pseudogemmobacter	1	1	0	0
Pseudogracilibacillus	1	1	0	0
Pseudohalioglobus	1	0	1	1
Pseudohongiella	1	1	0	0
Pseudomonas	1	1	1	1
Pseudooceanicola	1	1	0	0
Pseudopedobacter	1	1	0	0
Pseudoramibacter	1	1	0	0
Pseudorhizobium	1	1	1	1
Pseudorhodobacter	1	0	0	0
Pseudorhodoferax	1	1	0	0
Pseudothermotoga	1	1	1	1
Pseudovibrio	1	1	0	0
Pseudoxanthomonas	1	1	0	0
Psychrilyobacter	1	1	0	0
Psychrobacillus	0	1	0	0
Psychrobacter	1	1	1	1
Psychroflexus	1	1	0	0
Psychromonas	1	1	0	0
Psychroserpens	1	1	0	0
Pullulanibacillus	1	0	0	0
Pumilibacter	1	1	0	0
Puniceibacterium	1	1	0	0
Puniceicoccus	1	0	0	0
Pusillimonas (ex Stolz et al. 2005)	1	1	1	1
Puteibacter	1	1	0	0
Pygmaiobacter	0	1	1	0
Pyramidobacter	1	1	1	1
Pyxidicoccus	1	1	0	0
Raineyella	1	1	0	0
Ralstonia	1	1	1	0
Ramlibacter	1	1	0	1
Raoultella	1	1	0	0
Raoultibacter	1	1	0	0
Rathayibacter	1	1	0	0
Rhabdochromatium	1	1	1	1
Rheinheimera	1	1	0	0
Rhizobium	1	1	0	1
Rhodanobacter	1	1	0	0
Rhodococcus	1	1	1	0
Rhodoferax	1	1	0	0
Rhodohalobacter	1	1	0	1
Rhodopirellula	1	1	1	1
Rhodoplanes	1	1	0	0
Rhodopseudomonas	1	1	1	1
Rhodosalinus	1	1	0	0
Rhodospira	1	1	1	1
Rhodospirillum	1	1	0	0
Rhodovulum	1	1	0	0
Richelia	1	1	0	0
Rickettsia	1	1	0	0
Riemerella	1	1	0	0
Rivicola	1	1	0	0
Robertkochia	0	0	1	1
Rodentibacter	1	1	0	0
Romboutsia	1	1	0	0
Roseburia	1	1	1	1
Roseibacillus	0	0	0	1
Roseibium	0	0	1	1
Roseiconus	1	1	0	0
Roseiflexus	1	1	1	0
Roseimaritima	1	1	0	0
Roseivirga	1	1	0	1
Roseomonas	1	1	0	0
Roseospira	1	1	0	0
Roseovarius	1	1	1	1
Rosistilla	1	1	0	0
Rossellomorea	1	1	0	0
Rothia	0	0	1	0
Rubeoparvulum	1	1	0	1
Rubinisphaera	1	1	0	0
Rubripirellula	1	1	0	0
Rubrivivax	1	1	1	0
Ruegeria	1	1	0	0
Rufibacter	0	1	0	0
Ruficoccus	1	1	0	0
Ruminiclostridium	1	1	1	1
Ruminococcus	1	1	1	0
Runella	1	0	0	0
Ruthenibacterium	1	1	1	0
Saccharicrinis	1	1	0	0
Saccharospirillum	0	0	1	0
Saccharothrix	1	1	0	0
Salegentibacter	1	1	0	0
Salicibibacter	1	0	0	0
Salidesulfovibrio	1	1	1	1
Salifodinibacter	1	1	1	0
Salinibacillus	0	1	0	0
Salinibacter	1	1	1	1
Salinicoccus	1	1	0	0
Salinicola	1	1	0	0
Salinimicrobium	1	1	1	1
Salinisphaera	0	0	0	1
Salinispira	1	1	1	1
Salinivibrio	1	1	0	0
Salinivirga	1	1	1	1
Salipiger	1	1	0	0
Salirhabdus	1	1	0	0
Sandaracinomonas	1	1	0	0
Sanguibacter	0	0	1	1
Sarcina	1	1	0	0
Scatolibacter	0	0	1	0
Schaalia	1	0	0	0
Schinkia	0	1	0	0
Schnuerera	0	1	0	0
Schwartzia	1	0	0	0
Scopulibacillus	1	1	0	0
Scytolyngbya	1	1	0	0
Sebaldella	0	0	1	1
Sedimentibacter	1	1	1	1
Sedimenticola	1	1	1	0
Sedimentimonas	1	1	0	0
Sedimentisphaera	1	1	1	1
Sediminibacterium	1	1	0	0
Sediminimonas	1	1	0	0
Sediminispirochaeta	1	1	1	1
Sediminivirga	1	1	1	1
Selenomonas	1	1	1	1
Senegalia	1	1	1	1
Seramator	1	1	0	0
Serpentinicella	1	1	1	0
Serratia	1	1	1	1
Shewanella	1	1	1	1
Shimia	1	1	0	0
Shinella	0	0	1	0
Shouchella	0	0	1	1
Siminovitchia	1	1	1	1
Simkania	1	1	0	0
Sinanaerobacter	1	1	1	1
Sinomicrobium	1	1	0	0
Sinorhizobium	1	1	0	0
Smithella	1	1	1	1
Sneathiella	1	1	0	0
Snodgrassella	1	1	0	0
Sodalis	1	1	0	0
Soehngenia	1	1	0	0
Solidesulfovibrio	1	1	1	1
Solimonas	1	1	0	0
Solobacterium	1	1	0	0
Sorangium	1	1	0	0
Spartinivicinus	0	0	1	1
Sphaerochaeta	1	1	1	1
Sphingobacterium	1	1	1	0
Sphingobium	1	1	0	0
Sphingomonas	1	1	1	0
Spiribacter	1	1	0	1
Spirochaeta	1	1	1	1
Spirosoma	1	1	0	1
Spongiibacter	1	1	0	0
Sporanaerobacter	1	1	0	0
Sporobacter	1	1	1	1
Sporohalobacter	0	0	1	1
Sporolactobacillus	1	1	1	1
Sporomusa	1	1	1	1
Sporosalibacterium	1	1	1	1
Sporosarcina	1	1	1	0
Sporotomaculum	1	1	1	1
Staphylococcus	1	1	1	1
Stenotrophomonas	1	1	0	1
Stenoxybacter	0	1	0	0
Streptobacillus	1	1	0	0
Streptococcus	1	1	1	1
Streptohalobacillus	1	1	1	1
Streptomyces	1	1	1	0
Subdoligranulum	1	1	1	0
Sulfidibacter	1	1	0	0
Sulfobacillus	1	1	0	0
Sulfuricurvum	1	1	1	1
Sulfuriferula	0	0	1	0
Sulfurihydrogenibium	1	1	0	0
Sulfurimonas	1	1	1	1
Sulfuritalea	1	1	1	0
Sulfurospirillum	1	1	1	1
Sulfurovum	1	1	1	1
Sunxiuqinia	1	1	1	1
Sutcliffiella	1	1	0	0
Sutterella	1	1	0	0
Symbiobacterium	1	1	0	0
Symmachiella	1	1	0	0
Synechococcus	1	1	1	0
Syntrophaceticus	1	1	0	0
Syntrophobacter	1	1	1	1
Syntrophobotulus	1	1	0	0
Syntrophomonas	1	1	1	1
Syntrophorhabdus	1	1	1	1
Syntrophotalea	1	1	1	1
Syntrophothermus	1	1	0	0
Syntrophus	1	1	1	1
Tamilnaduibacter	0	0	1	0
Tamlana	1	0	0	0
Tangfeifania	1	1	1	1
Tannerella	1	1	0	0
Tautonia	1	1	0	0
Telmatospirillum	1	1	0	0
Tenacibaculum	1	1	1	1
Tenuifilum	1	1	0	0
Tepidanaerobacter	1	1	1	1
Tepidibacillus	1	1	1	1
Tepidibacter	1	1	0	0
Tepidimicrobium	1	1	1	1
Tepidimonas	1	1	1	1
Tepidiphilus	1	1	1	1
Tepiditoga	1	1	0	0
Terriglobus	1	0	0	0
Terrihabitans	1	1	1	1
Terrimicrobium	0	0	1	1
Terrisporobacter	0	1	0	0
Tessaracoccus	1	1	0	0
Tetragenococcus	1	1	0	0
Thalassobacillus	1	1	0	0
Thalassobius	1	1	0	0
Thalassococcus	1	1	0	0
Thalassomonas	1	1	0	0
Thalassospira	1	1	0	0
Thalassotalea	1	1	0	0
Thauera	1	1	0	1
Thermacetogenium	1	1	1	1
Thermaerobacter	1	1	0	0
Thermanaerosceptrum	1	1	1	1
Thermanaerothrix	1	1	0	0
Thermanaerovibrio	1	1	0	1
Thermicanus	1	1	0	0
Thermincola	1	1	0	0
Thermoanaerobacter	1	1	1	1
Thermoanaerobacterium	1	1	0	0
Thermobrachium	1	1	0	0
Thermoclostridium	1	1	1	1
Thermodesulfobacterium	1	1	0	0
Thermodesulforhabdus	1	1	0	0
Thermodesulfovibrio	1	1	1	1
Thermoflexus	1	1	0	0
Thermogutta	1	1	0	0
Thermohalobacter	1	1	0	0
Thermomonas	1	1	1	0
Thermosipho	1	1	1	1
Thermosulfurimonas	1	0	0	0
Thermosyntropha	1	1	0	1
Thermotalea	1	1	1	1
Thermotoga	1	1	1	1
Thermovenabulum	0	1	0	0
Thermovirga	1	1	1	1
Thermus	1	1	0	1
Thioalbus	1	1	0	1
Thioalkalivibrio	1	1	0	1
Thiobacillus	1	1	0	0
Thiocapsa	1	1	0	0
Thioclava	1	1	0	0
Thiococcus	1	1	0	0
Thiocystis	1	0	0	0
Thiodictyon	1	1	0	0
Thiohalobacter	1	1	0	0
Thiohalocapsa	1	1	1	1
Thiomargarita	1	1	1	1
Thiomicrorhabdus	1	0	0	0
Thiomicrospira	1	1	1	0
Thioploca	1	1	0	0
Thiopseudomonas	1	1	0	0
Thiorhodococcus	1	1	0	0
Thiorhodovibrio	1	1	1	0
Thiosulfatimonas	1	1	1	1
Thiosulfativibrio	1	0	0	0
Thiothrix	1	1	0	0
Thiovulum	1	1	0	0
Tichowtungia	1	1	1	1
Tildeniella	1	1	0	0
Tindallia	1	1	1	1
Tissierella	1	1	1	1
Trabulsiella	1	1	0	0
Treponema	1	1	1	1
Trichlorobacter	1	1	1	1
Trichococcus	1	1	1	0
Tritonibacter	1	1	0	0
Tropicimonas	1	1	0	0
Truepera	1	1	0	0
Turicibacter	1	1	0	0
Turneriella	1	0	0	0
Uliginosibacterium	1	1	0	0
Ulvibacter	1	1	0	0
Urbifossiella	1	1	0	0
Vallitalea	1	1	1	1
Vampirococcus	1	1	0	0
Vannielia	1	1	0	0
Variovorax	0	0	1	1
Veillonella	1	1	0	0
Verminephrobacter	1	1	0	0
Vibrio	1	1	1	1
Vicingus	1	1	0	0
Victivallis	1	1	1	1
Virgibacillus	1	1	0	0
Waddlia	0	0	1	1
Weizmannia	1	1	0	0
Williamwhitmania	1	1	0	0
Winogradskyella	1	1	1	0
Wolbachia	0	1	0	0
Wolinella	1	1	0	0
Xanthobacter	0	1	0	0
Xanthomonas	1	1	0	0
Xanthovirga	1	1	0	0
Xenophilus	1	1	0	0
Xylanivirga	1	1	0	0
Xylophilus	1	1	0	0
Yersinia	1	1	0	0
Yoonia	0	0	1	1
Youngiibacter	1	1	1	1
Zavarzinella	1	1	0	0
Zavarzinia	1	1	0	0
Zhaonella	1	1	1	0
Zhenhengia	1	1	0	0
Zhongshania	0	0	1	1
Zobellia	1	1	0	0
Zoogloea	1	1	0	0
Zooshikella	1	1	0	0
Zunongwangia	1	1	0	0
[Flavobacterium]	1	1	1	1
[Leptolyngbya]	0	0	1	1
[Streptomyces]	0	1	0	0
Sampling points: tank valve connected at 1.00 m height (p1) and 2.75 m height (p2).

## Sheet: Fungi
Genus	Sample
	Fungi_DNA (p1)	Fungi_DNA (p2)	Fungi_RNA (p1)	Fungi_RNA (p2)
Absidia	1	1	0	0
Acaulospora	1	0	0	0
Acidomyces	1	1	0	0
Allomyces	1	1	0	0
Amanita	1	0	0	0
Ambispora	1	1	1	1
Apophysomyces	1	1	0	0
Armillaria	1	1	0	0
Aspergillus	1	1	0	0
Aureobasidium	1	1	0	0
Basidiobolus	1	1	0	0
Beauveria	0	1	0	0
Botryobasidium	1	1	0	0
Botryosphaeria	1	1	0	0
Candida	1	1	0	0
Ceratobasidium	1	1	0	0
Claroideoglomus	1	1	0	0
Claviceps	1	1	0	0
Clonostachys	1	1	0	0
Coemansia	0	0	1	1
Coniochaeta	0	1	0	0
Cryphonectria	1	0	0	0
Dimargaris	1	0	0	0
Diversispora	1	1	0	0
Endogone	1	1	0	0
Fomitopsis	1	1	0	0
Fusarium	1	1	1	1
Gloeophyllum	1	0	0	0
Glomus	1	1	1	1
Gymnopilus	1	1	0	0
Hyphopichia	0	0	1	1
Lachancea	0	1	0	0
Lactifluus	1	1	0	0
Leucosporidium	0	1	0	0
Linnemannia	1	1	0	0
Malassezia	1	1	0	0
Microbotryum	0	1	0	0
Mollisia	1	1	0	0
Mortierella	1	1	0	0
Nemania	1	0	0	0
Neopestalotiopsis	1	1	0	0
Paecilomyces	1	1	0	0
Paraphaeosphaeria	1	1	0	0
Penicillium	1	1	0	0
Phaffia	1	1	0	0
Pichia	0	0	1	1
Podila	1	1	0	0
Protomyces	1	1	0	0
Puccinia	1	1	0	0
Pyrrhoderma	1	1	0	0
Rhizoctonia	1	1	0	0
Rhizophagus	1	1	0	0
Rhizopus	1	1	1	0
Rhodotorula	0	1	0	0
Rostrohypoxylon	1	1	0	0
Rozella	1	1	0	0
Russula	0	1	0	0
Saccharomyces	0	1	0	0
Saccharomycodes	1	1	1	1
Saitozyma	1	0	0	0
Sarocladium	1	0	0	0
Schizosaccharomyces	1	1	1	1
Scytalidium	1	0	0	0
Smittium	1	1	0	0
Suillus	1	1	0	0
Thelotrema	1	1	0	0
Thozetella	0	1	0	0
Tolypocladium	1	1	0	0
Trametopsis	1	1	0	0
Trichoderma	1	1	0	0
Trichoglossum	1	1	0	0
Valsa	1	0	0	0
Wickerhamomyces	0	1	0	0
Sampling points: tank valve connected at 1.00 m height (p1) and 2.75 m height (p2).
