# Supplementary material for: Metagenomics and metatranscriptomics of prokaryotic and fungal microbiomes in produced water associated with petroleum degradation and pipeline corrosion from an oil terminal in Brazil
Source: World J Microbiol Biotechnol. 2026 Jun 17;42(7):357. doi: 10.1007/s11274-026-05012-x (PMC13275535; doi:10.1007/s11274-026-05012-x)
Supplement: Supplementary file 6 — Supplementary Material 6 [file 11274_2026_5012_MOESM6_ESM.xlsx]

## Sheet: Archaea
GENE	Sample
	Archaea_DNA (p1)	Archaea_DNA (p2)	Archaea_RNA (p1)	Archaea_RNA (p2)
K00399|mcrA; methyl-coenzyme M reductase alpha subunit [EC:2.8.4.1]	59413	69377	75235	54508
K00401|mcrB; methyl-coenzyme M reductase beta subunit [EC:2.8.4.1]	44573	49984	76549	51892
K01895|ACSS1_2, acs; acetyl-CoA synthetase [EC:6.2.1.1]	250676	270965	61375	39548
K00402|mcrG; methyl-coenzyme M reductase gamma subunit [EC:2.8.4.1]	28225	31588	49058	33997
K00192|cdhA; anaerobic carbon-monoxide dehydrogenase, CODH/ACS complex subunit alpha [EC:1.2.7.4]	73349	78648	37699	26992
K02016|ABC.FEV.S; iron complex transport system substrate-binding protein	604754	571668	9996	10071
K02118|ATPVB, ntpB, atpB; V/A-type H+/Na+-transporting ATPase subunit B	70319	82000	25911	21989
K00197|cdhE, acsC; acetyl-CoA decarbonylase/synthase, CODH/ACS complex subunit gamma [EC:2.1.1.245]	27763	30442	21944	18499
K22447|cct, ths; archaeal chaperonin	160053	169561	10130	17349
K02123|ATPVI, ntpI, atpI; V/A-type H+/Na+-transporting ATPase subunit I	100181	107866	18923	13178
K02117|ATPVA, ntpA, atpA; V/A-type H+/Na+-transporting ATPase subunit A [EC:7.1.2.2 7.2.2.1]	88475	103606	17081	14752
K03422|mcrD; methyl-coenzyme M reductase subunit D	18491	20144	21931	15185
K00193|cdhC; acetyl-CoA decarbonylase/synthase, CODH/ACS complex subunit beta [EC:2.3.1.169]	33179	37679	21940	13381
K07218|nosD; nitrous oxidase accessory protein	254659	284716	7958	8314
K02040|pstS; phosphate transport system substrate-binding protein	87446	88798	18730	8019
K00194|cdhD, acsD; acetyl-CoA decarbonylase/synthase, CODH/ACS complex subunit delta [EC:2.1.1.245]	27410	29255	17078	13186
K13525|VCP, CDC48; transitional endoplasmic reticulum ATPase	201046	218758	6132	8253
K03406|mcp; methyl-accepting chemotaxis protein	244948	241991	4527	4984
K02230|cobN; cobaltochelatase CobN [EC:6.6.1.2]	213379	224281	4293	4548
K00584|mtrH; tetrahydromethanopterin S-methyltransferase subunit H [EC:2.1.1.86]	51112	55855	10134	8272
K07315|rsbU_P; phosphoserine phosphatase RsbU/P [EC:3.1.3.3]	183125	188192	4073	4575
K03655|recG; ATP-dependent DNA helicase RecG [EC:5.6.2.4]	173498	183235	3856	4097
K07151|STT3; dolichyl-diphosphooligosaccharide---protein glycosyltransferase [EC:2.4.99.18]	145061	159165	4933	4800
K02121|ATPVE, ntpE, atpE; V/A-type H+/Na+-transporting ATPase subunit E	26528	28766	12251	6039
K17734|aprX; serine protease AprX [EC:3.4.21.-]	138302	152721	4175	4458
K00581|mtrE; tetrahydromethanopterin S-methyltransferase subunit E [EC:2.1.1.86]	31208	35091	11248	5450
K07321|cooC; CO dehydrogenase maturation factor	73377	75245	6485	6798
K02486|K02486; two-component system, sensor kinase [EC:2.7.13.3]	155905	175287	2944	3171
K02015|ABC.FEV.P; iron complex transport system permease protein	164882	171600	2752	2984
K17286|STOM; stomatin	44804	48895	9939	4785
K02119|ATPVC, ntpC, atpC; V/A-type H+/Na+-transporting ATPase subunit C	43094	46803	9572	5247
K00577|mtrA; tetrahydromethanopterin S-methyltransferase subunit A [EC:2.1.1.86]	50381	53375	8264	5462
K07484|K07484; transposase	153150	170168	2273	3260
K01990|ABC-2.A; ABC-2 type transport system ATP-binding protein	141698	155081	2956	3227
K00123|fdoG, fdhF, fdwA; formate dehydrogenase major subunit [EC:1.17.1.9]	129122	168390	2749	3373
K21636|nrdD; ribonucleoside-triphosphate reductase (formate) [EC:1.1.98.6]	119430	110535	3923	4523
K07496|K07496; putative transposase	139317	157500	2671	3315
K07463|K07463; archaea-specific RecJ-like exonuclease	127594	136371	3292	3546
K02120|ATPVD, ntpD, atpD; V/A-type H+/Na+-transporting ATPase subunit D	38162	42329	7243	6139
K01439|dapE; succinyl-diaminopimelate desuccinylase [EC:3.5.1.18]	33826	34872	9499	4111
K00195|cdhB; anaerobic carbon-monoxide dehydrogenase, CODH/ACS complex subunit epsilon	19229	18915	8613	5948
K00201|fwdB, fmdB; formylmethanofuran dehydrogenase subunit B [EC:1.2.7.12]	106029	115389	3336	4256
K00200|fwdA, fmdA; formylmethanofuran dehydrogenase subunit A [EC:1.2.7.12]	107434	116467	3292	4163
K07466|RFA1, RPA1, rpa; replication factor A1	82686	89906	3948	5286
K10725|cdc6A; archaeal cell division control protein 6	112226	126404	3150	3549
K17830|GGR; digeranylgeranylglycerophospholipid reductase [EC:1.3.1.101 1.3.7.11]	125343	135928	2753	3068
K02013|ABC.FEV.A; iron complex transport system ATP-binding protein [EC:7.2.2.-]	143851	149689	2129	2464
K13688|chvB, cgs, ndvB; cyclic beta-1,2-glucan synthetase [EC:2.4.1.-]	145599	148704	2028	2301
K00179|iorA; indolepyruvate ferredoxin oxidoreductase, alpha subunit [EC:1.2.7.8]	120927	133442	2880	2909
K02030|ABC.PA.S; polar amino acid transport system substrate-binding protein	122674	135707	2610	2618
K02319|pol; DNA polymerase, archaea type [EC:2.7.7.7]	122316	129414	2551	2795
K03413|cheY; two-component system, chemotaxis family, chemotaxis protein CheY	131286	132356	2275	2615
K03307|TC.SSS; solute:Na+ symporter, SSS family	122568	133859	2590	2523
K02035|ABC.PE.S; peptide/nickel transport system substrate-binding protein	107829	98708	4013	2901
K01912|paaK; phenylacetate-CoA ligase [EC:6.2.1.30]	115987	125190	2918	2664
K03231|EEF1A; elongation factor 1-alpha	44079	47200	5655	5224
K01955|carB, CPA2; carbamoyl-phosphate synthase large subunit [EC:6.3.5.5]	112321	126071	2768	2687
K03529|smc; chromosome segregation protein	105726	111574	2915	3210
K01992|ABC-2.P; ABC-2 type transport system permease protein	109670	118331	2624	2962
K19519|TGFBI, BIGH3; transforming growth factor-beta-induced protein	18728	21846	6752	5561
K03388|hdrA2; heterodisulfide reductase subunit A2 [EC:1.8.7.3 1.8.98.4 1.8.98.5 1.8.98.6]	84564	93805	3063	3949
K02322|polC; DNA polymerase II large subunit [EC:2.7.7.7]	105663	117666	2458	2811
K07003|K07003; uncharacterized protein	120189	116033	2134	2473
K00579|mtrC; tetrahydromethanopterin S-methyltransferase subunit C [EC:2.1.1.86]	28066	29535	6655	4488
K11261|fwdE, fmdE; formylmethanofuran dehydrogenase subunit E [EC:1.2.7.12]	97250	106653	2388	2931
K01952|PFAS, purL; phosphoribosylformylglycinamidine synthase [EC:6.3.5.3]	92554	102418	2608	2945
K04759|feoB; ferrous iron transport protein B	109185	115787	2168	2221
K00580|mtrD; tetrahydromethanopterin S-methyltransferase subunit D [EC:2.1.1.86]	26178	29663	6449	4005
K03546|sbcC, rad50; DNA repair protein SbcC/Rad50	96529	104438	2018	2658
K01153|hsdR; type I restriction enzyme, R subunit [EC:3.1.21.3]	105587	99453	2218	2245
K15986|ppaC; manganese-dependent inorganic pyrophosphatase [EC:3.6.1.1]	36843	38716	5240	3726
K07332|flaI; archaeal flagellar protein FlaI	92302	101552	2251	2318
K01784|galE, GALE; UDP-glucose 4-epimerase [EC:5.1.3.2]	87818	89632	2457	2684
K00202|fwdC, fmdC; formylmethanofuran dehydrogenase subunit C [EC:1.2.7.12]	82324	86958	2324	3023
K01870|IARS, ileS; isoleucyl-tRNA synthetase [EC:6.1.1.5]	90678	98290	2134	2404
K00400|K00400; methyl coenzyme M reductase system, component A2	75616	79360	2716	3026
K03724|lhr; ATP-dependent helicase Lhr and Lhr-like helicase [EC:3.6.4.13 5.6.2.4]	93241	100728	2084	2131
K02124|ATPVK, ntpK, atpK; V/A-type H+/Na+-transporting ATPase subunit K	35462	42907	5691	2802
K17686|copA, ctpA, ATP7; P-type Cu+ transporter [EC:7.2.2.8]	93395	99561	1926	2290
K01011|TST, MPST, sseA; thiosulfate/3-mercaptopyruvate sulfurtransferase [EC:2.8.1.1 2.8.1.2]	75041	83799	2812	2507
K04076|lonB; ATP-dependent Lon protease [EC:3.4.21.53]	57111	65190	2703	3825
K03281|clcA, clcB, CLC-E, CLC-F; chloride channel protein, CIC family	94051	96551	1939	2091
K00812|aspB; aspartate aminotransferase [EC:2.6.1.1]	93731	100695	1776	2058
K00205|fwdF, fmdF; 4Fe-4S ferredoxin	67489	72764	2648	3130
K02485|rssB, hnr; two-component system, response regulator	90293	94667	1934	2130
K03420|psmR; proteasome regulatory subunit	73643	79511	2415	2623
K07333|flaJ; archaeal flagellar protein FlaJ	83585	90298	2043	2228
K06915|herA; DNA double-strand break repair helicase HerA and related ATPase	81488	87845	1931	2370
K01872|AARS, alaS; alanyl-tRNA synthetase [EC:6.1.1.7]	76583	83119	2171	2440
K22226|ahbC; Fe-coproporphyrin III synthase	76764	83131	2114	2463
K03234|EEF2; elongation factor 2	66863	73920	2685	2550
K02484|K02484; two-component system, OmpR family, sensor kinase [EC:2.7.13.3]	100690	88060	1720	1640
K00441|frhB; coenzyme F420 hydrogenase subunit beta [EC:1.12.98.1]	59061	66727	1991	3654
K07027|K07027; glycosyltransferase 2 family protein	83609	85408	1933	2122
K00024|mdh; malate dehydrogenase [EC:1.1.1.37]	28101	31165	3761	4299
K06919|K06919; putative DNA primase/helicase	94707	88664	1594	1866
K04043|dnaK, HSPA9; molecular chaperone DnaK	55308	60396	2559	3346
K03041|rpoA1; DNA-directed RNA polymerase subunit A' [EC:2.7.7.6]	74586	79311	2065	2424
K07133|K07133; uncharacterized protein	95973	93385	1574	1518
K01873|VARS, valS; valyl-tRNA synthetase [EC:6.1.1.9]	68056	75819	2324	2434
Sampling points: tank valve connected at 1.00 m height (p1) and 2.75 m height (p2).

## Sheet: Bacteria
Genus	Sample
	Bacteria_DNA (p1)	Bacteria_DNA (p2)	Bacteria_RNA (p1)	Bacteria_RNA (p2)
K04043|dnaK, HSPA9; molecular chaperone DnaK	211572	194735	72589	79281
K03406|mcp; methyl-accepting chemotaxis protein	1411959	1639936	24560	25060
K07803|zraP; zinc resistance-associated protein	16271	18136	62697	58754
K13993|HSP20; HSP20 family protein	113289	105211	45972	50510
K04077|groEL, HSPD1; chaperonin GroEL [EC:5.6.1.7]	171146	167914	46656	44675
K03386|PRDX2_4, ahpC; peroxiredoxin 2/4 [EC:1.11.1.24]	76273	84079	45953	39951
K07004|K07004; uncharacterized protein	376534	313685	23475	29363
K03296|TC.HAE1; hydrophobic/amphiphilic exporter-1 (mainly G- bacteria), HAE1 family	674417	655884	20755	16752
K03695|clpB; ATP-dependent Clp protease ATP-binding subunit ClpB	215539	207100	23471	35241
K02035|ABC.PE.S; peptide/nickel transport system substrate-binding protein	242739	260572	34397	22973
K01338|lon; ATP-dependent Lon protease [EC:3.4.21.53]	517120	500384	20882	19945
K04487|iscS, NFS1; cysteine desulfurase [EC:2.8.1.7]	156455	154368	30103	22585
K02406|fliC, hag; flagellin	115970	128914	27428	22344
K02030|ABC.PA.S; polar amino acid transport system substrate-binding protein	704240	741768	9522	10000
K03694|clpA; ATP-dependent Clp protease ATP-binding subunit ClpA	78401	82815	32791	17928
K00384|trxB, TRR; thioredoxin reductase (NADPH) [EC:1.8.1.9]	187685	205176	25232	17393
K01890|FARSB, pheT; phenylalanyl-tRNA synthetase beta chain [EC:6.1.1.20]	198624	195147	29400	13229
K03737|por, nifJ; pyruvate-ferredoxin/flavodoxin oxidoreductase [EC:1.2.7.1 1.2.7.-]	347182	358953	19161	15021
K02358|tuf, TUFM; elongation factor Tu	177306	170977	22680	19806
K07497|K07497; putative transposase	655126	675749	9395	9059
K02014|TC.FEV.OM; iron complex outermembrane recepter protein	670395	574171	9743	9255
K03671|TXN, trxA; thioredoxin	76372	74343	26418	18983
K02355|fusA, GFM, EFG; elongation factor G	414374	391147	14006	11816
K04771|degP, htrA; serine protease Do [EC:3.4.21.107]	223097	225946	16276	15556
K05919|dfx; superoxide reductase [EC:1.15.1.2]	43833	43121	22354	17876
K07814|K07814; cyclic di-GMP phosphodiesterase [EC:3.1.4.-]	530065	584337	7349	7757
K13924|cheBR; two-component system, chemotaxis family, CheB/CheR fusion protein [EC:2.1.1.80 3.1.1.61]	532443	616004	6756	7243
K03046|rpoC; DNA-directed RNA polymerase subunit beta' [EC:2.7.7.6]	375218	358988	11105	12799
K03086|rpoD; RNA polymerase primary sigma factor	211799	195018	17170	14126
K03738|aor; aldehyde:ferredoxin oxidoreductase [EC:1.2.7.5]	370897	396841	10859	11425
K03043|rpoB; DNA-directed RNA polymerase subunit beta [EC:2.7.7.6]	342244	324861	11352	12701
K03676|grxC, GLRX, GLRX2; glutaredoxin 3	16744	17877	28186	10006
K02004|ABC.CD.P; putative ABC transport system permease protein	475908	473966	7177	8057
K04085|tusA, sirA; tRNA 2-thiouridine synthesizing protein A [EC:2.8.1.-]	178800	182138	16082	12770
K00123|fdoG, fdhF, fdwA; formate dehydrogenase major subunit [EC:1.17.1.9]	471201	512455	6024	7197
K04759|feoB; ferrous iron transport protein B	298662	294273	10569	11217
K17686|copA, ctpA, ATP7; P-type Cu+ transporter [EC:7.2.2.8]	179950	190121	15003	11085
K04079|HSP90A, htpG; molecular chaperone HtpG	131381	132539	13677	14076
K02482|flgS; two-component system, NtrC family, sensor kinase [EC:2.7.13.3]	447134	462864	4576	5728
K01153|hsdR; type I restriction enzyme, R subunit [EC:3.1.21.3]	476883	433793	5199	5011
K03407|cheA; two-component system, chemotaxis family, sensor kinase CheA [EC:2.7.13.3]	302755	314570	7959	9111
K21636|nrdD; ribonucleoside-triphosphate reductase (formate) [EC:1.1.98.6]	346548	387373	7007	6933
K03657|uvrD, pcrA; ATP-dependent DNA helicase UvrD/PcrA [EC:5.6.2.4]	470855	469216	4141	4101
K04047|dps; starvation-inducible DNA-binding protein	5068	5500	19192	11393
K03798|ftsH, hflB; cell division protease FtsH [EC:3.4.24.-]	230495	225085	10510	8761
K03705|hrcA; heat-inducible transcriptional repressor	71016	71063	12777	13613
K00174|korA, oorA, oforA; 2-oxoglutarate/2-oxoacid ferredoxin oxidoreductase subunit alpha [EC:1.2.7.3 1.2.7.11]	263631	253966	8508	8389
K00986|ltrA; RNA-directed DNA polymerase [EC:2.7.7.49]	334957	273553	7572	6985
K07397|yhfA; putative redox protein	29150	28947	15642	11799
K02945|RP-S1, rpsA; small subunit ribosomal protein S1	216484	207485	10260	8140
K07315|rsbU_P; phosphoserine phosphatase RsbU/P [EC:3.1.3.3]	389147	416484	3707	4161
K07089|K07089; uncharacterized protein	203186	188186	9341	8466
K02481|flgR; two-component system, NtrC family, response regulator	326600	359058	4858	5772
K14415|RTCB, rtcB; tRNA-splicing ligase RtcB (3'-phosphate/5'-hydroxy nucleic acid ligase) [EC:6.5.1.8]	60794	54935	16395	8102
K07636|phoR; two-component system, OmpR family, phosphate regulon sensor histidine kinase PhoR [EC:2.7.13.3]	361953	378531	3928	4509
K01006|ppdK; pyruvate, orthophosphate dikinase [EC:2.7.9.1]	206915	184347	8754	7804
K07493|K07493; putative transposase	361176	342082	4652	4206
K21023|mucR; diguanylate cyclase [EC:2.7.7.65]	415514	364703	3329	3477
K11065|tpx; thioredoxin-dependent peroxiredoxin [EC:1.11.1.24]	32369	33209	15310	8753
K02652|pilB; type IV pilus assembly protein PilB	233493	198665	6010	8827
K02027|ABC.MS.S; multiple sugar transport system substrate-binding protein	104306	99788	10652	9501
K02316|dnaG; DNA primase [EC:2.7.7.101]	322299	327336	4459	4827
K03701|uvrA; excinuclease ABC subunit A	292209	287625	5904	5096
K03427|hsdM; type I restriction enzyme M protein [EC:2.1.1.72]	345829	322736	4269	4308
K03088|rpoE; RNA polymerase sigma-70 factor, ECF subfamily	172523	179585	6978	8478
K03286|TC.OOP; OmpA-OmpF porin, OOP family	177790	162790	6779	8828
K02005|ABC.CD.TX; HlyD family secretion protein	227500	239638	6114	6401
K06147|ABCB-BAC; ATP-binding cassette, subfamily B, bacterial	333789	347807	3591	3761
K01992|ABC-2.P; ABC-2 type transport system permease protein	307860	313316	3813	4818
K03320|amt, AMT, MEP; ammonium transporter, Amt family	312228	350627	3579	4050
K03544|clpX, CLPX; ATP-dependent Clp protease ATP-binding subunit ClpX	105347	108197	9950	8347
K05601|hcp; hydroxylamine reductase [EC:1.7.99.1]	179408	178840	6862	7845
K03593|mrp, NUBPL; ATP-binding protein involved in chromosome partitioning	111823	113351	9781	8115
K03809|wrbA; NAD(P)H dehydrogenase (quinone) [EC:1.6.5.2]	39578	40003	12094	9287
K03687|GRPE; molecular chaperone GrpE	60557	57928	9897	10379
K02337|dnaE; DNA polymerase III subunit alpha [EC:2.7.7.7]	344283	349831	3259	3018
K00382|DLD, lpd, pdhD; dihydrolipoyl dehydrogenase [EC:1.8.1.4]	214242	217245	7011	5608
K00656|E2.3.1.54, pflD; formate C-acetyltransferase [EC:2.3.1.54]	170513	169057	7130	7575
K08589|rgpA_B; gingipain R [EC:3.4.22.37]	137088	106968	7652	9282
K01990|ABC-2.A; ABC-2 type transport system ATP-binding protein	318430	307484	3728	4046
K11527|K11527; two-component system, sensor histidine kinase and response regulator [EC:2.7.13.3]	323503	341515	3070	3427
K01999|livK; branched-chain amino acid transport system substrate-binding protein	176614	215426	8008	5179
K22405|fprA1_2; NADH oxidase (H2O-forming) [EC:1.6.3.4]	67111	66967	10685	8648
K03070|secA; preprotein translocase subunit SecA [EC:7.4.2.8]	249797	245171	5211	5143
K03696|clpC; ATP-dependent Clp protease ATP-binding subunit ClpC	96870	96623	10152	7390
K12132|prkC, stkP; eukaryotic-like serine/threonine-protein kinase [EC:2.7.11.1]	314345	275262	4027	3647
K07175|phoH2; PhoH-like ATPase	93202	97160	8967	8212
K01007|pps, ppsA; pyruvate, water dikinase [EC:2.7.9.2]	250497	292655	4465	4150
K14445|SLC13A2_3_5; solute carrier family 13 (sodium-dependent dicarboxylate transporter), member 2/3/5	194894	199645	7268	4925
K00335|nuoF; NADH-quinone oxidoreductase subunit F [EC:7.1.1.2]	266476	250477	4225	4600
K04069|pflA, pflC, pflE; pyruvate formate lyase activating enzyme [EC:1.97.1.4]	258189	257583	3920	4885
K03797|E3.4.21.102, prc, ctpA; carboxyl-terminal processing protease [EC:3.4.21.102]	196956	178396	6065	6140
K13587|cckA; two-component system, cell cycle sensor histidine kinase and response regulator CckA [EC:2.7.13.3]	344547	276340	3225	2905
K00266|gltD; glutamate synthase (NADPH) small chain [EC:1.4.1.13]	215435	231649	4838	5436
K21471|cwlO; peptidoglycan DL-endopeptidase CwlO [EC:3.4.-.-]	270406	289397	3841	3668
K01784|galE, GALE; UDP-glucose 4-epimerase [EC:5.1.3.2]	261188	252733	4046	4338
K00265|gltB; glutamate synthase (NADPH) large chain [EC:1.4.1.13]	250218	245902	4519	4272
K03168|topA; DNA topoisomerase I [EC:5.6.2.1]	192196	187705	5335	6025
K01358|clpP, CLPP; ATP-dependent Clp protease, protease subunit [EC:3.4.21.92]	94011	97933	8480	7342
K00134|GAPDH, gapA; glyceraldehyde 3-phosphate dehydrogenase (phosphorylating) [EC:1.2.1.12]	157266	145594	6639	6475
Sampling points: tank valve connected at 1.00 m height (p1) and 2.75 m height (p2).

## Sheet: Fungi
Gene	Sample
	Fungi_DNA (p1)	Fungi_DNA (p2)	Fungi_RNA (p1)	Fungi_RNA (p2)
K03686|dnaJ; molecular chaperone DnaJ	313	148	0	0
K06540|ADAM8, CD156a; disintegrin and metalloproteinase domain-containing protein 8 [EC:3.4.24.-]	58	18	0	2
K10260|FBXW7, SEL10; F-box and WD-40 domain protein 7	18	8	0	0
K14554|UTP21, WDR36; U3 small nucleolar RNA-associated protein 21	16	22	0	0
K14753|RACK1; guanine nucleotide-binding protein subunit beta-2-like 1 protein	15	14	0	0
K22278|pgdA; peptidoglycan-N-acetylglucosamine deacetylase [EC:3.5.1.104]	10	10	0	0
K14963|WDR5, SWD3, CPS30; COMPASS component SWD3	10	9	0	0
K02327|POLD1; DNA polymerase delta subunit 1 [EC:2.7.7.7]	9	1	8	2
K01934|MTHFS; 5-formyltetrahydrofolate cyclo-ligase [EC:6.3.3.2]	9	6	0	0
K01207|nagZ; beta-N-acetylhexosaminidase [EC:3.2.1.52]	7	2	0	0
K13137|STRAP, UNRIP; serine-threonine kinase receptor-associated protein	6	0	0	0
K06867|K06867; uncharacterized protein	5	4	7	18
K03178|UBE1, UBA1; ubiquitin-activating enzyme E1 [EC:6.2.1.45]	5	2	0	0
K03783|punA, PNP; purine-nucleoside phosphorylase [EC:2.4.2.1]	5	2	0	0
K17301|COPB1, SEC26; coatomer subunit beta	5	1	0	0
K03361|CDC4; F-box and WD-40 domain protein CDC4	5	0	0	0
K03246|EIF3I; translation initiation factor 3 subunit I	4	21	0	2
K17807|TAM41, MMP37; mitochondrial translocator assembly and maintenance protein 41	4	8	0	0
K08254|E3.2.1.59; glucan endo-1,3-alpha-glucosidase [EC:3.2.1.59]	4	7	0	0
K14829|IPI3; pre-rRNA-processing protein IPI3	4	3	0	0
K08332|VAC8; vacuolar protein 8	4	2	0	0
K00058|serA, PHGDH; D-3-phosphoglycerate dehydrogenase / 2-oxoglutarate reductase [EC:1.1.1.95 1.1.1.399]	3	3	0	0
K00624|E2.3.1.7; carnitine O-acetyltransferase [EC:2.3.1.7]	3	2	0	0
K05681|ABCG2, CD338; ATP-binding cassette, subfamily G (WHITE), member 2	3	1	0	0
K01443|nagA, AMDHD2; N-acetylglucosamine-6-phosphate deacetylase [EC:3.5.1.25]	3	0	0	0
K01641|HMGCS; hydroxymethylglutaryl-CoA synthase [EC:2.3.3.10]	2	14	0	0
K11231|SLN1; osomolarity two-component system, sensor histidine kinase SLN1 [EC:2.7.13.3]	2	4	0	0
K03164|TOP2; DNA topoisomerase II [EC:5.6.2.2]	2	3	0	0
K12158|NEDD8; ubiquitin-like protein Nedd8	2	3	0	0
K00012|UGDH, ugd; UDPglucose 6-dehydrogenase [EC:1.1.1.22]	2	2	0	0
K01051|E3.1.1.11; pectinesterase [EC:3.1.1.11]	2	2	0	0
K03782|katG; catalase-peroxidase [EC:1.11.1.21]	2	2	0	0
K00134|GAPDH, gapA; glyceraldehyde 3-phosphate dehydrogenase (phosphorylating) [EC:1.2.1.12]	2	1	0	0
K02137|ATPeF0O, ATP5O, ATP5; F-type H+-transporting ATPase subunit O	2	0	0	0
K10747|LIG1; DNA ligase 1 [EC:6.5.1.1 6.5.1.6 6.5.1.7]	2	0	0	0
K13342|PEX5, PXR1; peroxin-5	2	0	0	0
K01647|CS, gltA; citrate synthase [EC:2.3.3.1]	1	3	0	0
K00974|cca; tRNA nucleotidyltransferase (CCA-adding enzyme) [EC:2.7.7.72 3.1.3.- 3.1.4.-]	1	1	0	0
K00558|DNMT1, dcm; DNA (cytosine-5)-methyltransferase 1 [EC:2.1.1.37]	1	0	0	0
K00789|metK, MAT; S-adenosylmethionine synthetase [EC:2.5.1.6]	1	0	0	0
K02183|CALM; calmodulin	1	0	0	0
K03695|clpB; ATP-dependent Clp protease ATP-binding subunit ClpB	1	0	0	0
K12823|DDX5, DBP2; ATP-dependent RNA helicase DDX5/DBP2 [EC:3.6.4.13]	1	0	0	0
K17286|STOM; stomatin	1	0	0	0
K01876|DARS2, aspS; aspartyl-tRNA synthetase [EC:6.1.1.12]	0	0	12	8
K11274|WDHD1, CTF4; chromosome transmission fidelity protein 4	0	0	4	3
K22390|ACP7; acid phosphatase type 7	0	0	2	4
K14855|RSA4, NLE1; ribosome assembly protein 4	0	4	2	2
K02220|CLB1; G2/mitotic-specific cyclin 1	0	0	0	1
K15361|WDR48, UAF1; WD repeat-containing protein 48	0	8	0	0
K10873|RAD52; DNA repair and recombination protein RAD52	0	5	0	0
K01465|URA4, pyrC; dihydroorotase [EC:3.5.2.3]	0	4	0	0
K11808|ADE2; phosphoribosylaminoimidazole carboxylase [EC:4.1.1.21]	0	4	0	0
K20408|WDR24, SEA2; SEA/GATOR complex protein SEA2/WDR24	0	4	0	0
K01624|FBA, fbaA; fructose-bisphosphate aldolase, class II [EC:4.1.2.13]	0	2	0	0
K02133|ATPeF1B, ATP5B, ATP2; F-type H+-transporting ATPase subunit beta [EC:7.1.2.2]	0	2	0	0
K12662|PRPF4, PRP4; U4/U6 small nuclear ribonucleoprotein PRP4	0	2	0	0
K15083|RAD16; DNA repair protein RAD16	0	2	0	0
K20520|DBNL, ABP1; drebrin-like protein	0	2	0	0
K01610|pckA; phosphoenolpyruvate carboxykinase (ATP) [EC:4.1.1.49]	0	1	0	0
K01681|ACO, acnA; aconitate hydratase [EC:4.2.1.3]	0	1	0	0
K01802|E5.2.1.8; peptidylprolyl isomerase [EC:5.2.1.8]	0	1	0	0
K10839|RAD23, HR23; UV excision repair protein RAD23	0	1	0	0
K15102|SLC25A3, PHC, PIC; solute carrier family 25 (mitochondrial phosphate transporter), member 3	0	1	0	0
K16368|DGK1; diacylglycerol kinase (CTP) [EC:2.7.1.174]	0	1	0	0
Sampling points: tank valve connected at 1.00 m height (p1) and 2.75 m height (p2).
